# Supplementary material for: The deubiquitinating enzyme USP5 promotes pancreatic cancer via modulating cell cycle regulators
Source: Oncotarget. 2017 Aug 3;8(39):66215–25. doi: 10.18632/oncotarget.19882 (PMC5630405; doi:10.18632/oncotarget.19882)
Supplement: Supplementary file 2 [file oncotarget-08-66215-s002.xlsx]

## Sheet: All reads
Cellecta ID	norm % t0	norm % tend	tend/t0 ratio	Gene symbol	Gene ID
CLL-H-000026	145.003	119.709	0.825562	A1BG	1
CLL-H-027498	77.0305	62.3111	0.808914	A2BP1	54715
CLL-H-027497	87.5346	84.9696	0.970697	A2BP1	54715
CLL-H-027500	72.751	79.4716	1.09238	A2BP1	54715
CLL-H-027496	59.329	75.6396	1.27492	A2BP1	54715
CLL-H-000029	152.604	143.519	0.940464	A2M	2
CLL-H-000034	129.801	241.402	1.85979	A4GALT	53947
CLL-H-000040	140.91	131.614	0.934026	A4GNT	51146
CLL-H-027504	95.121	14.9946	0.157638	AAAS	8086
CLL-H-027503	64.7756	20.3261	0.313792	AAAS	8086
CLL-H-027501	109.516	45.1505	0.412275	AAAS	8086
CLL-H-027502	66.9154	40.9853	0.612495	AAAS	8086
CLL-H-027505	63.414	71.1412	1.12185	AAAS	8086
CLL-H-000047	150.265	159.722	1.06294	AACS	65985
CLL-H-000046	124.539	159.392	1.27985	AACS	65985
CLL-H-000044	127.462	230.82	1.81089	AACS	65985
CLL-H-027507	99.4005	60.3118	0.606755	AAK1	22848
CLL-H-027509	80.7264	58.3125	0.722347	AAK1	22848
CLL-H-027508	183.045	148.28	0.810077	AAK1	22848
CLL-H-027510	60.6907	65.4766	1.07886	AAK1	22848
CLL-H-027506	74.6962	88.635	1.18661	AAK1	22848
CLL-H-000061	147.927	166.667	1.12669	AANAT	15
CLL-H-000064	152.019	194.775	1.28125	AANAT	15
CLL-H-000069	163.713	39.3519	0.240371	AARS	16
CLL-H-000065	143.249	106.151	0.741023	AARS	16
CLL-H-000066	173.653	293.321	1.68912	AARS	16
CLL-H-000071	205.226	119.709	0.583303	AARS2	57505
CLL-H-000074	166.637	165.013	0.990259	AARS2	57505
CLL-H-000075	247.909	212.302	0.856371	AASDH	132949
CLL-H-000078	128.047	151.125	1.18023	AASDH	132949
CLL-H-000079	186.516	294.643	1.57972	AASDH	132949
CLL-H-000080	136.818	103.836	0.758939	AASDHPPT	60496
CLL-H-000084	305.793	263.559	0.861886	AASDHPPT	60496
CLL-H-000082	159.62	153.439	0.961276	AASDHPPT	60496
CLL-H-000081	195.287	208.995	1.0702	AASDHPPT	60496
CLL-H-000091	154.358	75.3969	0.488454	AASS	10157
CLL-H-000088	254.34	324.075	1.27418	AASS	10157
CLL-H-027515	83.6442	6.83089	0.081666	AATF	26574
CLL-H-027514	136.943	91.3007	0.666705	AATF	26574
CLL-H-027511	92.5922	70.4748	0.761131	AATF	26574
CLL-H-027513	108.348	146.781	1.35471	AATF	26574
CLL-H-027512	187.908	282.732	1.50463	AATF	26574
CLL-H-027518	57.3838	13.995	0.243884	AATK	9625
CLL-H-027519	164.76	77.9721	0.473248	AATK	9625
CLL-H-027520	75.0853	42.4848	0.565821	AATK	9625
CLL-H-027517	112.628	80.4712	0.714487	AATK	9625
CLL-H-027516	187.908	182.768	0.972648	AATK	9625
CLL-H-000093	178.331	212.963	1.19421	ABAT	18
CLL-H-000098	118.692	113.426	0.955633	ABCA1	19
CLL-H-000107	123.37	250.662	2.03179	ABCA10	10349
CLL-H-000109	132.725	106.482	0.802275	ABCA12	26154
CLL-H-000118	122.2	44.3122	0.36262	ABCA13	154664
CLL-H-000116	154.358	144.511	0.936204	ABCA13	154664
CLL-H-000117	129.801	125.331	0.96556	ABCA13	154664
CLL-H-000114	139.156	219.577	1.57792	ABCA13	154664
CLL-H-000122	171.899	85.979	0.500172	ABCA2	20
CLL-H-000124	156.697	127.315	0.812492	ABCA2	20
CLL-H-000123	290.006	324.736	1.11975	ABCA2	20
CLL-H-000130	135.648	174.273	1.28474	ABCA3	21
CLL-H-000134	135.063	104.167	0.771244	ABCA4	24
CLL-H-000135	219.259	209.656	0.956205	ABCA4	24
CLL-H-000137	155.528	149.802	0.963185	ABCA5	23461
CLL-H-000136	124.539	165.344	1.32765	ABCA5	23461
CLL-H-000138	122.2	186.839	1.52896	ABCA5	23461
CLL-H-000146	181.254	122.355	0.675045	ABCA6	23460
CLL-H-000145	171.899	323.082	1.87949	ABCA6	23460
CLL-H-000147	212.243	404.101	1.90396	ABCA6	23460
CLL-H-000149	149.681	121.032	0.808601	ABCA7	10347
CLL-H-000155	194.117	300.596	1.54853	ABCA8	10351
CLL-H-000162	244.401	213.294	0.872723	ABCA9	10350
CLL-H-000158	233.291	345.239	1.47986	ABCA9	10350
CLL-H-000164	177.161	172.289	0.972497	ABCB1	5243
CLL-H-000166	129.217	130.622	1.01088	ABCB1	5243
CLL-H-000172	250.247	344.908	1.37827	ABCB10	23456
CLL-H-000180	294.099	215.609	0.733116	ABCB4	5244
CLL-H-000184	136.818	163.691	1.19642	ABCB4	5244
CLL-H-000187	116.353	31.4154	0.27	ABCB5	340273
CLL-H-000195	199.964	224.537	1.12289	ABCB6	10058
CLL-H-000197	161.375	75.3969	0.467217	ABCB7	22
CLL-H-000202	218.089	155.424	0.712659	ABCB8	11194
CLL-H-000201	205.226	338.956	1.65162	ABCB8	11194
CLL-H-000208	145.003	53.5715	0.369451	ABCB9	23457
CLL-H-000209	123.954	164.352	1.32591	ABCB9	23457
CLL-H-000217	271.296	513.559	1.89298	ABCC1	4363
CLL-H-000214	130.971	354.498	2.7067	ABCC1	4363
CLL-H-027521	163.009	177.603	1.08953	ABCC10	89845
CLL-H-027525	139.472	165.441	1.1862	ABCC10	89845
CLL-H-027522	104.458	159.443	1.52638	ABCC10	89845
CLL-H-027523	102.124	175.604	1.71952	ABCC10	89845
CLL-H-027524	101.346	179.936	1.77546	ABCC10	89845
CLL-H-027530	136.165	80.4712	0.590983	ABCC11	85320
CLL-H-027528	55.0496	51.4816	0.935186	ABCC11	85320
CLL-H-027526	84.8113	123.789	1.45958	ABCC11	85320
CLL-H-027527	146.28	259.74	1.77564	ABCC11	85320
CLL-H-027529	115.74	209.925	1.81376	ABCC11	85320
CLL-H-027531	52.7153	16.9939	0.322372	ABCC12	94160
CLL-H-027533	84.4223	33.9878	0.402593	ABCC12	94160
CLL-H-027535	94.7319	43.3178	0.457268	ABCC12	94160
CLL-H-027532	81.8935	42.818	0.52285	ABCC12	94160
CLL-H-027534	82.6716	52.9811	0.640862	ABCC12	94160
CLL-H-000218	183.008	143.188	0.782414	ABCC2	1244
CLL-H-000221	142.664	136.905	0.959629	ABCC2	1244
CLL-H-000227	140.91	149.471	1.06075	ABCC3	8714
CLL-H-000226	159.036	205.027	1.28919	ABCC3	8714
CLL-H-000233	135.063	288.03	2.13255	ABCC4	10257
CLL-H-000245	123.37	74.7356	0.605786	ABCC8	6833
CLL-H-027537	86.3675	44.4841	0.515056	ABCC9	10060
CLL-H-027536	115.935	164.774	1.42127	ABCC9	10060
CLL-H-027539	42.2112	71.3078	1.68931	ABCC9	10060
CLL-H-000254	135.648	114.749	0.84593	ABCD1	215
CLL-H-000250	165.467	247.355	1.49489	ABCD1	215
CLL-H-000262	165.467	257.275	1.55484	ABCD3	5825
CLL-H-027542	109.321	52.3146	0.478541	ABCD4	5826
CLL-H-027545	61.2743	80.9711	1.32145	ABCD4	5826
CLL-H-027541	142.973	211.258	1.4776	ABCD4	5826
CLL-H-027544	204.637	357.039	1.74475	ABCD4	5826
CLL-H-027543	62.6359	152.779	2.43916	ABCD4	5826
CLL-H-027548	49.603	7.99714	0.161223	ABCE1	6059
CLL-H-027546	73.9181	12.6621	0.171299	ABCE1	6059
CLL-H-027550	63.9976	37.4866	0.58575	ABCE1	6059
CLL-H-027547	69.8332	57.1462	0.818325	ABCE1	6059
CLL-H-027549	161.842	237.748	1.46902	ABCE1	6059
CLL-H-000270	257.264	169.974	0.660699	ABCG1	9619
CLL-H-000271	313.394	345.569	1.10267	ABCG1	9619
CLL-H-000268	119.861	248.347	2.07195	ABCG1	9619
CLL-H-000275	265.449	158.4	0.596723	ABCG2	9429
CLL-H-000274	148.511	134.259	0.904035	ABCG2	9429
CLL-H-000276	263.111	271.495	1.03187	ABCG2	9429
CLL-H-027554	85.0059	26.3239	0.309672	ABCG4	64137
CLL-H-027555	73.9181	42.818	0.579263	ABCG4	64137
CLL-H-027553	155.228	92.3003	0.594611	ABCG4	64137
CLL-H-027552	207.165	131.286	0.633728	ABCG4	64137
CLL-H-027551	50.5756	42.4848	0.840026	ABCG4	64137
CLL-H-000282	136.233	163.691	1.20155	ABCG5	64240
CLL-H-000278	171.899	230.49	1.34084	ABCG5	64240
CLL-H-000287	152.019	97.8837	0.64389	ABCG8	64241
CLL-H-000286	134.479	138.889	1.0328	ABCG8	64241
CLL-H-000284	160.79	220.9	1.37384	ABCG8	64241
CLL-H-027560	42.0166	19.8262	0.471867	ABHD12	26090
CLL-H-027557	151.532	116.458	0.768539	ABHD12	26090
CLL-H-027559	182.461	143.615	0.787101	ABHD12	26090
CLL-H-027556	213.195	171.439	0.804138	ABHD12	26090
CLL-H-027558	90.4525	125.955	1.3925	ABHD12	26090
CLL-H-027563	136.554	92.1337	0.674705	ABHD13	84945
CLL-H-027561	61.8578	57.3128	0.926525	ABHD13	84945
CLL-H-027564	50.9646	59.1455	1.16052	ABHD13	84945
CLL-H-027565	198.412	282.066	1.42162	ABHD13	84945
CLL-H-027562	51.7427	109.961	2.12514	ABHD13	84945
CLL-H-027568	80.3374	15.8277	0.197015	ABHD5	51099
CLL-H-027570	93.7593	23.1584	0.246998	ABHD5	51099
CLL-H-027567	83.2552	107.795	1.29475	ABHD5	51099
CLL-H-027569	109.905	173.771	1.58111	ABHD5	51099
CLL-H-027575	59.329	12.8287	0.21623	ABI1	10006
CLL-H-027571	58.94	16.3275	0.277019	ABI1	10006
CLL-H-027572	88.8963	39.8191	0.447928	ABI1	10006
CLL-H-027574	65.3592	47.6496	0.729042	ABI1	10006
CLL-H-027573	188.88	143.282	0.758587	ABI1	10006
CLL-H-000289	195.871	407.739	2.08167	ABI2	10152
CLL-H-000297	155.528	215.278	1.38418	ABL1	25
CLL-H-000302	270.127	192.791	0.713706	ABL2	27
CLL-H-000304	122.785	101.521	0.826822	ABLIM1	3983
CLL-H-000308	133.309	116.402	0.873174	ABLIM1	3983
CLL-H-000313	146.173	23.4789	0.160624	ABLIM2	84448
CLL-H-000318	236.8	284.061	1.19959	ABLIM3	22885
CLL-H-000323	171.899	109.458	0.636757	ABO	28
CLL-H-000322	262.526	225.529	0.859075	ABO	28
CLL-H-000319	123.954	145.172	1.17117	ABO	28
CLL-H-000326	144.418	167.99	1.16321	ABP1	26
CLL-H-000325	130.386	204.035	1.56485	ABP1	26
CLL-H-027576	57.5783	29.1562	0.506375	ABTB1	80325
CLL-H-027578	130.913	108.961	0.832317	ABTB1	80325
CLL-H-027580	43.9618	39.1527	0.890606	ABTB1	80325
CLL-H-027579	122.549	117.291	0.957102	ABTB1	80325
CLL-H-027577	127.606	143.449	1.12415	ABTB1	80325
CLL-H-000334	175.992	52.2488	0.296882	ACAA1	30
CLL-H-000330	128.632	79.0345	0.614424	ACAA1	30
CLL-H-000333	161.375	243.717	1.51026	ACAA1	30
CLL-H-000329	208.734	379.63	1.81872	ACAA1	30
CLL-H-000337	131.555	126.654	0.962741	ACAA2	10449
CLL-H-000336	187.686	218.585	1.16463	ACAA2	10449
CLL-H-000335	181.254	269.511	1.48692	ACAA2	10449
CLL-H-000340	170.145	259.921	1.52765	ACAA2	10449
CLL-H-000342	137.987	104.828	0.759697	ACACA	31
CLL-H-000341	164.883	151.786	0.920569	ACACA	31
CLL-H-000346	129.801	149.471	1.15154	ACACB	32
CLL-H-000349	160.79	290.014	1.80368	ACACB	32
CLL-H-000352	166.637	229.498	1.37723	ACAD8	27034
CLL-H-000361	177.161	53.5715	0.302389	ACAD9	28976
CLL-H-000359	147.342	124.669	0.846124	ACAD9	28976
CLL-H-000360	123.37	147.487	1.19549	ACAD9	28976
CLL-H-000357	117.523	210.318	1.78959	ACAD9	28976
CLL-H-000365	118.107	37.6985	0.319188	ACADL	33
CLL-H-000364	213.412	403.44	1.89043	ACADL	33
CLL-H-000370	136.818	92.5927	0.676761	ACADM	34
CLL-H-000367	181.254	270.834	1.49422	ACADM	34
CLL-H-000369	136.233	237.765	1.74528	ACADM	34
CLL-H-000375	249.078	111.442	0.447418	ACADS	35
CLL-H-000383	140.91	127.976	0.908211	ACADSB	36
CLL-H-000379	170.73	195.106	1.14278	ACADSB	36
CLL-H-000385	178.331	202.051	1.13301	ACADVL	37
CLL-H-000384	272.466	313.493	1.15058	ACADVL	37
CLL-H-000391	135.648	95.8996	0.706973	ACAN	176
CLL-H-000393	202.303	146.826	0.725771	ACAN	176
CLL-H-027582	72.362	45.3171	0.626256	ACAP1	9744
CLL-H-027581	176.431	110.96	0.628916	ACAP1	9744
CLL-H-027584	56.0222	42.1516	0.752409	ACAP1	9744
CLL-H-027585	92.5922	69.8084	0.753934	ACAP1	9744
CLL-H-027583	138.305	156.777	1.13356	ACAP1	9744
CLL-H-000400	156.697	54.2329	0.3461	ACAT2	39
CLL-H-000403	207.565	404.762	1.95005	ACAT2	39
CLL-H-027590	75.4743	22.9918	0.304631	ACBD3	64746
CLL-H-027587	71.3894	28.1566	0.394409	ACBD3	64746
CLL-H-027586	184.017	128.454	0.698054	ACBD3	64746
CLL-H-027588	147.642	134.619	0.911792	ACBD3	64746
CLL-H-027589	87.7292	131.62	1.50029	ACBD3	64746
CLL-H-000414	163.129	94.2462	0.577742	ACCN2	41
CLL-H-000413	225.69	134.921	0.597814	ACCN2	41
CLL-H-000412	135.063	110.781	0.820211	ACCN2	41
CLL-H-000419	127.462	46.9577	0.368404	ACCN3	9311
CLL-H-000424	148.511	104.498	0.703633	ACCN4	55515
CLL-H-000425	166.052	194.445	1.17099	ACCN4	55515
CLL-H-000431	147.927	62.8308	0.424743	ACCN5	51802
CLL-H-000432	125.124	110.781	0.885368	ACCN5	51802
CLL-H-027595	43.1838	11.6625	0.270067	ACCS	84680
CLL-H-027594	101.735	35.1541	0.345547	ACCS	84680
CLL-H-027593	87.7292	34.1545	0.389317	ACCS	84680
CLL-H-027592	122.549	86.8023	0.70831	ACCS	84680
CLL-H-000436	137.987	64.8149	0.469718	ACE	1636
CLL-H-000435	189.44	300.596	1.58676	ACE	1636
CLL-H-000448	173.068	316.799	1.83049	ACER2	340485
CLL-H-000450	177.161	229.167	1.29355	ACHE	43
CLL-H-000460	141.495	55.5556	0.392633	ACIN1	22985
CLL-H-000464	122.785	114.087	0.929165	ACLY	47
CLL-H-000465	221.598	241.733	1.09087	ACLY	47
CLL-H-000467	135.063	122.024	0.903457	ACMSD	130013
CLL-H-000474	197.041	96.8917	0.491735	ACO1	48
CLL-H-000471	129.801	173.281	1.33497	ACO1	48
CLL-H-000480	116.353	63.8228	0.548526	ACO2	50
CLL-H-000493	137.402	86.6403	0.63056	ACOT12	134526
CLL-H-027599	49.992	23.9914	0.479905	ACOT6	641372
CLL-H-027600	116.324	71.3078	0.613011	ACOT6	641372
CLL-H-027596	74.8908	63.1441	0.843149	ACOT6	641372
CLL-H-027597	58.3564	78.1387	1.33899	ACOT6	641372
CLL-H-027598	127.801	189.432	1.48225	ACOT6	641372
CLL-H-000498	211.658	95.2382	0.449963	ACOX1	51
CLL-H-000495	116.353	63.4922	0.545684	ACOX1	51
CLL-H-000494	157.282	94.9075	0.603424	ACOX1	51
CLL-H-000506	127.462	44.3122	0.347649	ACOX3	8310
CLL-H-000508	186.516	111.111	0.595719	ACOX3	8310
CLL-H-000504	194.702	145.172	0.745613	ACOX3	8310
CLL-H-000512	131.555	67.7911	0.515305	ACP1	52
CLL-H-000510	160.79	225.86	1.40469	ACP1	52
CLL-H-000514	183.008	296.958	1.62265	ACP1	52
CLL-H-000515	194.117	68.7832	0.354338	ACP2	53
CLL-H-000520	231.537	200.728	0.866935	ACP2	53
CLL-H-000518	146.757	127.976	0.872028	ACP2	53
CLL-H-000521	151.435	160.715	1.06128	ACP5	54
CLL-H-000525	124.539	139.881	1.12319	ACP5	54
CLL-H-000522	118.107	195.106	1.65194	ACP5	54
CLL-H-000530	214.581	387.236	1.80461	ACP6	51205
CLL-H-000527	237.969	467.593	1.96493	ACP6	51205
CLL-H-000536	178.331	81.68	0.458026	ACPP	55
CLL-H-027605	95.51	25.8241	0.270381	ACR	49
CLL-H-027601	92.5922	131.286	1.4179	ACR	49
CLL-H-027602	134.803	240.581	1.78468	ACR	49
CLL-H-027603	125.661	224.586	1.78724	ACR	49
CLL-H-027608	181.099	172.605	0.953095	ACSBG1	23205
CLL-H-027607	103.291	99.2978	0.961342	ACSBG1	23205
CLL-H-027610	77.6141	88.9682	1.14629	ACSBG1	23205
CLL-H-027609	86.562	100.297	1.15868	ACSBG1	23205
CLL-H-027606	77.6141	143.449	1.84823	ACSBG1	23205
CLL-H-000547	135.063	160.715	1.18992	ACSL1	2180
CLL-H-000545	166.052	217.924	1.31238	ACSL1	2180
CLL-H-000548	129.801	206.349	1.58973	ACSL1	2180
CLL-H-000552	121.031	128.638	1.06285	ACSL3	2181
CLL-H-000550	136.233	202.712	1.48798	ACSL3	2181
CLL-H-000554	165.467	103.175	0.623535	ACSL4	2182
CLL-H-000556	185.931	188.492	1.01377	ACSL4	2182
CLL-H-000563	146.757	105.82	0.721056	ACSL5	51703
CLL-H-000562	239.138	232.474	0.972131	ACSL5	51703
CLL-H-000568	157.866	320.768	2.03189	ACSL6	23305
CLL-H-027613	143.557	28.3232	0.197296	ACSM2B	348158
CLL-H-027611	49.603	32.655	0.658327	ACSM2B	348158
CLL-H-027614	160.091	170.606	1.06568	ACSM2B	348158
CLL-H-027612	179.154	270.737	1.51119	ACSM2B	348158
CLL-H-027615	118.269	189.266	1.6003	ACSM2B	348158
CLL-H-027616	71.0003	12.9954	0.183032	ACSM3	6296
CLL-H-027617	58.94	37.1534	0.630359	ACSM3	6296
CLL-H-027620	113.99	77.1391	0.676721	ACSM3	6296
CLL-H-027618	52.9098	52.4812	0.9919	ACSM3	6296
CLL-H-027619	107.181	135.285	1.26221	ACSM3	6296
CLL-H-000577	212.827	238.757	1.12183	ACSS1	84532
CLL-H-000578	118.107	218.916	1.85353	ACSS1	84532
CLL-H-000586	153.774	168.982	1.0989	ACSS2	55902
CLL-H-027622	114.379	37.6532	0.329198	ACSS3	79611
CLL-H-027624	85.9785	52.148	0.606524	ACSS3	79611
CLL-H-027625	128.773	80.9711	0.628788	ACSS3	79611
CLL-H-027621	94.9265	139.45	1.46903	ACSS3	79611
CLL-H-000592	178.915	34.7223	0.194071	ACTA1	58
CLL-H-000612	130.971	27.1164	0.207042	ACTA1	58
CLL-H-027639	50.7701	11.6625	0.229712	ACTA1	58
CLL-H-027640	126.633	30.4891	0.240767	ACTA1	58
CLL-H-027638	115.546	30.9889	0.268196	ACTA1	58
CLL-H-027646	69.0551	24.158	0.349837	ACTA1	58
CLL-H-027645	108.348	42.4848	0.392113	ACTA1	58
CLL-H-027642	55.6331	22.9918	0.413275	ACTA1	58
CLL-H-027644	59.9126	26.8237	0.447715	ACTA1	58
CLL-H-027641	122.354	61.6446	0.503822	ACTA1	58
CLL-H-027643	69.2496	37.4866	0.541326	ACTA1	58
CLL-H-000596	178.331	146.826	0.823334	ACTA1	58
CLL-H-027633	74.5017	67.1427	0.901223	ACTA1	58
CLL-H-027632	57.5783	52.9811	0.920156	ACTA1	58
CLL-H-027630	113.601	105.962	0.932761	ACTA1	58
CLL-H-027635	59.5236	57.1462	0.960061	ACTA1	58
CLL-H-027637	132.08	126.955	0.961194	ACTA1	58
CLL-H-027631	81.5045	79.6382	0.977102	ACTA1	58
CLL-H-000605	125.124	124.669	0.99637	ACTA1	58
CLL-H-027629	94.1484	96.2989	1.02284	ACTA1	58
CLL-H-000602	176.576	205.688	1.16487	ACTA1	58
CLL-H-027636	104.069	128.121	1.23111	ACTA1	58
CLL-H-027628	114.573	185.1	1.61557	ACTA1	58
CLL-H-027634	45.7125	76.8059	1.68019	ACTA1	58
CLL-H-027627	80.7264	147.114	1.82238	ACTA1	58
CLL-H-027626	87.1456	171.272	1.96536	ACTA1	58
CLL-H-000588	175.407	377.646	2.15297	ACTA1	58
CLL-H-000600	168.975	415.345	2.45802	ACTA1	58
CLL-H-000618	163.129	132.275	0.810865	ACTA2	59
CLL-H-027647	83.8387	8.83018	0.105323	ACTB	60
CLL-H-027658	96.4826	12.9954	0.134691	ACTB	60
CLL-H-027648	124.494	17.827	0.143196	ACTB	60
CLL-H-027656	163.398	27.157	0.166201	ACTB	60
CLL-H-027657	60.8852	11.3293	0.186076	ACTB	60
CLL-H-027660	90.0634	16.8273	0.186839	ACTB	60
CLL-H-027649	49.0194	9.16339	0.186934	ACTB	60
CLL-H-027661	71.5839	14.828	0.207142	ACTB	60
CLL-H-000623	145.003	35.3836	0.24402	ACTB	60
CLL-H-027659	91.2306	30.9889	0.339677	ACTB	60
CLL-H-027653	104.458	51.9814	0.49763	ACTB	60
CLL-H-027663	90.2579	44.9839	0.498393	ACTB	60
CLL-H-027665	85.5894	43.9843	0.513898	ACTB	60
CLL-H-027667	90.0634	47.483	0.527218	ACTB	60
CLL-H-027654	83.8387	45.817	0.546489	ACTB	60
CLL-H-000630	142.664	78.3731	0.549353	ACTB	60
CLL-H-027664	65.5537	37.6532	0.574387	ACTB	60
CLL-H-027650	124.299	74.64	0.600486	ACTB	60
CLL-H-000627	175.992	106.482	0.605038	ACTB	60
CLL-H-027655	183.239	116.292	0.634645	ACTB	60
CLL-H-027652	118.269	75.3064	0.636738	ACTB	60
CLL-H-027651	89.6744	59.3121	0.661417	ACTB	60
CLL-H-000626	170.73	116.733	0.68373	ACTB	60
CLL-H-027666	108.932	74.64	0.685198	ACTB	60
CLL-H-027662	111.072	76.3061	0.686998	ACTB	60
CLL-H-027669	57.5783	29.4895	0.512162	ACTC1	70
CLL-H-027670	101.54	105.629	1.04027	ACTC1	70
CLL-H-027672	115.157	139.617	1.21241	ACTC1	70
CLL-H-027668	155.228	230.084	1.48223	ACTC1	70
CLL-H-027671	91.036	135.452	1.48789	ACTC1	70
CLL-H-000651	121.616	119.048	0.978886	ACTG1	71
CLL-H-000657	206.396	229.167	1.11033	ACTG2	72
CLL-H-000654	129.217	184.524	1.42802	ACTG2	72
CLL-H-027674	147.642	36.9868	0.250517	ACTL6A	86
CLL-H-027677	131.107	40.9853	0.312609	ACTL6A	86
CLL-H-027676	73.3346	72.3075	0.985994	ACTL6A	86
CLL-H-027675	105.236	130.287	1.23804	ACTL6A	86
CLL-H-027673	133.247	198.096	1.48668	ACTL6A	86
CLL-H-027680	121.381	20.6593	0.170201	ACTL6B	51412
CLL-H-027682	175.458	73.6403	0.419703	ACTL6B	51412
CLL-H-027681	127.412	88.8016	0.696967	ACTL6B	51412
CLL-H-027678	64.9702	54.8137	0.843676	ACTL6B	51412
CLL-H-027679	84.6168	123.789	1.46294	ACTL6B	51412
CLL-H-027688	45.518	26.4905	0.581979	ACTL7A	10881
CLL-H-027686	50.5756	34.4877	0.681904	ACTL7A	10881
CLL-H-027687	55.4386	48.8159	0.880539	ACTL7A	10881
CLL-H-027685	125.077	133.786	1.06962	ACTL7A	10881
CLL-H-027683	78.9757	86.6357	1.09699	ACTL7A	10881
CLL-H-027684	142.973	325.384	2.27584	ACTL7A	10881
CLL-H-027691	58.3564	43.6511	0.748008	ACTL7B	10880
CLL-H-027689	80.9209	73.3071	0.905911	ACTL7B	10880
CLL-H-027693	147.642	173.438	1.17472	ACTL7B	10880
CLL-H-027692	155.034	192.431	1.24122	ACTL7B	10880
CLL-H-027690	71.9729	105.962	1.47225	ACTL7B	10880
CLL-H-000661	198.795	105.159	0.528982	ACTN1	87
CLL-H-000659	122.785	124.669	1.01535	ACTN1	87
CLL-H-000660	122.785	186.839	1.52168	ACTN1	87
CLL-H-000666	140.326	114.087	0.813019	ACTN2	88
CLL-H-000669	166.052	210.648	1.26857	ACTN2	88
CLL-H-000675	167.806	223.215	1.33019	ACTN3	89
CLL-H-000680	254.34	433.202	1.70324	ACTN4	81
CLL-H-000682	156.112	107.143	0.68632	ACTR2	10097
CLL-H-000681	160.205	270.834	1.69054	ACTR2	10097
CLL-H-000686	208.15	173.942	0.835658	ACTR3	10096
CLL-H-000688	159.036	222.553	1.39939	ACTR3	10096
CLL-H-027696	58.7455	25.4909	0.433921	ACTR3B	57180
CLL-H-027698	39.6824	22.6586	0.570998	ACTR3B	57180
CLL-H-027697	85.784	52.8145	0.615668	ACTR3B	57180
CLL-H-027695	53.1044	50.9818	0.96003	ACTR3B	57180
CLL-H-027694	116.324	173.438	1.49099	ACTR3B	57180
CLL-H-000694	161.375	249.339	1.5451	ACVR1	90
CLL-H-000697	259.602	110.781	0.426732	ACVR1B	91
CLL-H-000699	204.057	158.069	0.774632	ACVR1B	91
CLL-H-000698	118.107	161.045	1.36355	ACVR1B	91
CLL-H-000701	284.159	392.527	1.38136	ACVR1B	91
CLL-H-000703	233.876	159.722	0.682936	ACVR1C	130399
CLL-H-000705	157.866	309.194	1.95858	ACVR1C	130399
CLL-H-000712	167.221	81.68	0.488454	ACVR2A	92
CLL-H-000711	185.347	149.802	0.808224	ACVR2A	92
CLL-H-000709	154.943	312.5	2.01687	ACVR2A	92
CLL-H-000708	166.052	379.961	2.2882	ACVR2A	92
CLL-H-000713	155.528	64.1535	0.41249	ACVR2B	93
CLL-H-000716	167.221	103.175	0.616995	ACVR2B	93
CLL-H-000717	119.277	84.9869	0.712518	ACVR2B	93
CLL-H-000715	209.904	186.508	0.888541	ACVR2B	93
CLL-H-000719	131.555	28.1085	0.213663	ACVRL1	94
CLL-H-000722	146.757	145.503	0.991453	ACVRL1	94
CLL-H-000725	116.938	151.786	1.298	ACY1	95
CLL-H-000729	149.681	228.175	1.52441	ACY1	95
CLL-H-000731	135.648	115.08	0.848368	ACY3	91703
CLL-H-000744	141.495	76.389	0.539871	ACYP2	98
CLL-H-000745	188.27	261.244	1.3876	ACYP2	98
CLL-H-000743	126.878	180.225	1.42046	ACYP2	98
CLL-H-000747	211.658	187.17	0.884302	ADA	100
CLL-H-027703	92.0086	72.6407	0.789499	ADAD1	132612
CLL-H-027699	82.8661	73.9736	0.892687	ADAD1	132612
CLL-H-027700	181.683	178.436	0.982129	ADAD1	132612
CLL-H-027702	68.0825	107.295	1.57596	ADAD1	132612
CLL-H-027701	126.828	220.588	1.73927	ADAD1	132612
CLL-H-027707	98.4278	35.6539	0.362234	ADAL	161823
CLL-H-027705	124.688	113.459	0.909945	ADAL	161823
CLL-H-027708	91.8141	102.797	1.11962	ADAL	161823
CLL-H-027706	187.713	289.896	1.54436	ADAL	161823
CLL-H-000754	226.275	192.461	0.85056	ADAM10	102
CLL-H-000752	126.293	183.532	1.45322	ADAM10	102
CLL-H-000751	149.096	226.852	1.52152	ADAM10	102
CLL-H-027711	77.225	34.4877	0.446587	ADAM15	8751
CLL-H-027713	78.5867	63.8105	0.811976	ADAM15	8751
CLL-H-027709	68.0825	60.1452	0.883416	ADAM15	8751
CLL-H-027710	55.6331	108.461	1.94958	ADAM15	8751
CLL-H-027712	45.9071	132.286	2.88161	ADAM15	8751
CLL-H-000764	183.008	117.725	0.643278	ADAM17	6868
CLL-H-000765	218.089	228.506	1.04776	ADAM17	6868
CLL-H-027718	61.2743	43.3178	0.70695	ADAM19	8728
CLL-H-027715	61.0797	62.4777	1.02289	ADAM19	8728
CLL-H-027714	87.7292	102.963	1.17365	ADAM19	8728
CLL-H-027717	119.631	172.605	1.44282	ADAM19	8728
CLL-H-027716	62.8304	128.121	2.03915	ADAM19	8728
CLL-H-027719	71.7784	32.4884	0.452621	ADAM20	8748
CLL-H-027721	54.6605	41.4852	0.75896	ADAM20	8748
CLL-H-027720	127.023	133.952	1.05455	ADAM20	8748
CLL-H-027723	57.3838	87.4687	1.52427	ADAM20	8748
CLL-H-027722	90.647	171.939	1.89679	ADAM20	8748
CLL-H-027725	56.6057	15.8277	0.279613	ADAM21	8747
CLL-H-027724	96.2881	36.9868	0.384126	ADAM21	8747
CLL-H-027729	130.524	72.3075	0.553979	ADAM21	8747
CLL-H-027726	98.2333	91.1341	0.927731	ADAM21	8747
CLL-H-027727	74.1127	87.4687	1.18021	ADAM21	8747
CLL-H-027728	58.1619	88.3018	1.51821	ADAM21	8747
CLL-H-027730	99.7895	38.4862	0.385674	ADAM22	53616
CLL-H-027731	105.042	91.8005	0.873945	ADAM22	53616
CLL-H-027733	91.036	96.2989	1.05781	ADAM22	53616
CLL-H-027732	47.2687	72.1409	1.52619	ADAM22	53616
CLL-H-027734	76.6414	125.455	1.63691	ADAM22	53616
CLL-H-027737	119.631	55.98	0.46794	ADAM23	8745
CLL-H-027735	43.5728	22.8252	0.52384	ADAM23	8745
CLL-H-027739	144.918	142.116	0.980661	ADAM23	8745
CLL-H-027738	72.362	93.3	1.28935	ADAM23	8745
CLL-H-027736	142.39	196.596	1.38069	ADAM23	8745
CLL-H-027742	124.883	144.615	1.15801	ADAM28	10863
CLL-H-027743	56.8003	68.3089	1.20262	ADAM28	10863
CLL-H-027740	40.4605	58.9789	1.45769	ADAM28	10863
CLL-H-027748	133.831	84.9696	0.634904	ADAM29	11086
CLL-H-027746	94.9265	95.2993	1.00393	ADAM29	11086
CLL-H-027747	165.149	172.438	1.04414	ADAM29	11086
CLL-H-027745	139.666	146.114	1.04617	ADAM29	11086
CLL-H-027749	118.853	219.255	1.84476	ADAM29	11086
CLL-H-027753	91.8141	74.8066	0.814761	ADAM33	80332
CLL-H-027750	187.908	154.278	0.821032	ADAM33	80332
CLL-H-027754	97.2607	102.463	1.05349	ADAM33	80332
CLL-H-027751	126.244	134.119	1.06237	ADAM33	80332
CLL-H-000770	188.27	143.188	0.760545	ADAM8	101
CLL-H-000767	147.342	181.217	1.22991	ADAM8	101
CLL-H-000772	168.975	108.135	0.639945	ADAM9	8754
CLL-H-000773	174.238	143.188	0.821797	ADAM9	8754
CLL-H-000775	183.008	251.654	1.3751	ADAM9	8754
CLL-H-027758	129.162	32.4884	0.251532	ADAMDEC1	27299
CLL-H-027756	142.779	41.985	0.294056	ADAMDEC1	27299
CLL-H-027759	101.54	50.3153	0.495521	ADAMDEC1	27299
CLL-H-027757	71.0003	36.6536	0.516245	ADAMDEC1	27299
CLL-H-027755	200.746	229.918	1.14532	ADAMDEC1	27299
CLL-H-027764	118.853	91.3007	0.768184	ADAMTS1	9510
CLL-H-027763	207.36	194.264	0.936844	ADAMTS1	9510
CLL-H-027760	221.171	262.24	1.18569	ADAMTS1	9510
CLL-H-027761	122.549	178.603	1.45741	ADAMTS1	9510
CLL-H-027762	191.409	350.875	1.83311	ADAMTS1	9510
CLL-H-027765	55.0496	31.3221	0.568981	ADAMTS10	81794
CLL-H-027768	43.3783	39.8191	0.91795	ADAMTS10	81794
CLL-H-027769	75.0853	70.808	0.943035	ADAMTS10	81794
CLL-H-027766	184.601	225.753	1.22292	ADAMTS10	81794
CLL-H-027767	121.187	204.26	1.6855	ADAMTS10	81794
CLL-H-027771	144.335	130.287	0.90267	ADAMTS12	81792
CLL-H-027772	96.6772	109.794	1.13568	ADAMTS12	81792
CLL-H-027770	56.6057	71.1412	1.25678	ADAMTS12	81792
CLL-H-000780	149.681	86.3096	0.576625	ADAMTS13	11093
CLL-H-027779	62.8304	31.6553	0.503822	ADAMTS15	170689
CLL-H-027778	129.162	124.955	0.967429	ADAMTS15	170689
CLL-H-027776	71.1948	75.9728	1.06711	ADAMTS15	170689
CLL-H-027775	39.8769	52.148	1.30773	ADAMTS15	170689
CLL-H-027777	144.529	242.413	1.67726	ADAMTS15	170689
CLL-H-027783	52.1317	4.665	0.0894848	ADAMTS16	170690
CLL-H-027782	73.5291	45.4837	0.618581	ADAMTS16	170690
CLL-H-027781	71.5839	57.3128	0.800639	ADAMTS16	170690
CLL-H-027780	84.2278	91.4673	1.08595	ADAMTS16	170690
CLL-H-027784	209.305	297.227	1.42007	ADAMTS16	170690
CLL-H-027787	68.6661	31.4887	0.458578	ADAMTS17	170691
CLL-H-027785	77.0305	58.1459	0.754842	ADAMTS17	170691
CLL-H-027789	106.598	94.6328	0.887756	ADAMTS17	170691
CLL-H-027786	121.965	141.116	1.15702	ADAMTS17	170691
CLL-H-027788	48.8249	60.9782	1.24892	ADAMTS17	170691
CLL-H-027790	134.803	55.6468	0.4128	ADAMTS18	170692
CLL-H-027791	87.5346	46.1502	0.527222	ADAMTS18	170692
CLL-H-027794	122.743	125.122	1.01938	ADAMTS18	170692
CLL-H-027792	156.979	215.923	1.37549	ADAMTS18	170692
CLL-H-027793	309.873	515.816	1.66461	ADAMTS18	170692
CLL-H-027799	95.7045	17.3271	0.181048	ADAMTS19	171019
CLL-H-027796	57.7729	34.3211	0.594069	ADAMTS19	171019
CLL-H-027797	112.433	94.7994	0.843161	ADAMTS19	171019
CLL-H-027798	63.9976	79.6382	1.24439	ADAMTS19	171019
CLL-H-027795	132.469	169.773	1.2816	ADAMTS19	171019
CLL-H-027801	112.239	109.627	0.976734	ADAMTS2	9509
CLL-H-027804	123.521	130.787	1.05882	ADAMTS2	9509
CLL-H-027803	106.014	164.108	1.54798	ADAMTS2	9509
CLL-H-027806	89.6744	44.6507	0.49792	ADAMTS20	80070
CLL-H-027807	93.1758	62.8109	0.674112	ADAMTS20	80070
CLL-H-027805	51.1591	50.3153	0.983506	ADAMTS20	80070
CLL-H-027808	130.329	152.112	1.16714	ADAMTS20	80070
CLL-H-027809	99.7895	127.788	1.28057	ADAMTS20	80070
CLL-H-027810	172.151	78.8052	0.457766	ADAMTS3	9508
CLL-H-027813	157.757	73.4737	0.46574	ADAMTS3	9508
CLL-H-027811	91.2306	51.315	0.562476	ADAMTS3	9508
CLL-H-027812	109.905	68.1423	0.620013	ADAMTS3	9508
CLL-H-027814	145.113	126.122	0.869127	ADAMTS3	9508
CLL-H-027819	57.5783	38.8195	0.674202	ADAMTS4	9507
CLL-H-027818	67.6935	48.9825	0.723593	ADAMTS4	9507
CLL-H-027817	117.685	130.287	1.10708	ADAMTS4	9507
CLL-H-027816	61.6633	85.3028	1.38336	ADAMTS4	9507
CLL-H-027815	98.6224	139.284	1.41229	ADAMTS4	9507
CLL-H-027820	71.0003	28.6564	0.40361	ADAMTS5	11096
CLL-H-027821	53.1044	45.1505	0.850223	ADAMTS5	11096
CLL-H-027824	110.683	109.128	0.98595	ADAMTS5	11096
CLL-H-027823	121.576	131.786	1.08398	ADAMTS5	11096
CLL-H-027822	101.151	161.276	1.5944	ADAMTS5	11096
CLL-H-027826	152.699	124.456	0.815036	ADAMTS6	11174
CLL-H-027829	162.62	143.449	0.88211	ADAMTS6	11174
CLL-H-027827	56.8003	52.4812	0.923961	ADAMTS6	11174
CLL-H-027828	78.7812	84.6364	1.07432	ADAMTS6	11174
CLL-H-027825	111.655	163.941	1.46828	ADAMTS6	11174
CLL-H-027833	61.8578	37.6532	0.608706	ADAMTS7	11173
CLL-H-027831	158.146	96.7987	0.612085	ADAMTS7	11173
CLL-H-027832	91.6196	76.8059	0.838313	ADAMTS7	11173
CLL-H-027834	83.8387	85.9693	1.02541	ADAMTS7	11173
CLL-H-027830	73.3346	79.305	1.08141	ADAMTS7	11173
CLL-H-027837	51.5482	35.8205	0.694894	ADAMTS8	11095
CLL-H-027838	91.6196	65.4766	0.714657	ADAMTS8	11095
CLL-H-027836	147.642	158.443	1.07316	ADAMTS8	11095
CLL-H-027840	194.521	83.3036	0.428249	ADAMTS9	56999
CLL-H-027844	230.508	294.395	1.27716	ADAMTS9	56999
CLL-H-027843	111.461	161.942	1.45291	ADAMTS9	56999
CLL-H-027841	97.2607	153.445	1.57767	ADAMTS9	56999
CLL-H-027842	120.214	207.259	1.72408	ADAMTS9	56999
CLL-H-027849	105.042	36.6536	0.348943	ADAMTSL1	92949
CLL-H-027847	63.9976	57.1462	0.892944	ADAMTSL1	92949
CLL-H-027846	98.0388	97.7984	0.997548	ADAMTSL1	92949
CLL-H-027845	87.7292	103.296	1.17745	ADAMTSL1	92949
CLL-H-027848	59.329	112.793	1.90114	ADAMTSL1	92949
CLL-H-027852	52.1317	11.4959	0.220516	ADAMTSL2	9719
CLL-H-027854	138.11	54.9803	0.39809	ADAMTSL2	9719
CLL-H-027850	107.376	94.966	0.884427	ADAMTSL2	9719
CLL-H-027853	99.595	108.794	1.09237	ADAMTSL2	9719
CLL-H-027851	93.3703	103.13	1.10452	ADAMTSL2	9719
CLL-H-027858	67.3044	19.493	0.289625	ADAMTSL3	57188
CLL-H-027855	47.2687	46.9832	0.99396	ADAMTSL3	57188
CLL-H-027859	82.4771	102.963	1.24839	ADAMTSL3	57188
CLL-H-027857	55.0496	82.4705	1.49811	ADAMTSL3	57188
CLL-H-027856	47.0742	76.9725	1.63513	ADAMTSL3	57188
CLL-H-027862	94.1484	30.1559	0.320302	ADAMTSL4	54507
CLL-H-027863	76.836	43.3178	0.56377	ADAMTSL4	54507
CLL-H-027864	122.354	157.777	1.28951	ADAMTSL4	54507
CLL-H-027861	184.99	259.74	1.40408	ADAMTSL4	54507
CLL-H-027860	229.341	366.536	1.59821	ADAMTSL4	54507
CLL-H-027866	71.9729	28.823	0.40047	ADAMTSL5	339366
CLL-H-027869	78.1976	44.1509	0.564606	ADAMTSL5	339366
CLL-H-027867	123.521	97.4652	0.789057	ADAMTSL5	339366
CLL-H-027865	131.691	135.618	1.02982	ADAMTSL5	339366
CLL-H-027868	64.3866	76.4727	1.18771	ADAMTSL5	339366
CLL-H-000782	116.938	83.6641	0.715457	ADAR	103
CLL-H-000786	146.757	56.8784	0.387568	ADARB1	104
CLL-H-000788	116.353	45.3043	0.389368	ADARB1	104
CLL-H-000787	120.446	188.823	1.5677	ADARB1	104
CLL-H-027873	123.132	36.6536	0.297677	ADARB2	105
CLL-H-027872	94.7319	59.6453	0.629622	ADARB2	105
CLL-H-027871	142.195	198.429	1.39547	ADARB2	105
CLL-H-027870	69.6387	128.787	1.84936	ADARB2	105
CLL-H-000793	118.107	58.8625	0.498381	ADC	113451
CLL-H-000795	132.725	108.135	0.814732	ADC	113451
CLL-H-000792	137.987	115.08	0.833989	ADC	113451
CLL-H-000791	150.265	178.902	1.19058	ADC	113451
CLL-H-000794	171.314	274.802	1.60408	ADC	113451
CLL-H-027877	135.776	35.4873	0.261367	ADCK1	57143
CLL-H-027875	112.044	84.1366	0.750922	ADCK1	57143
CLL-H-027878	59.9126	65.1434	1.08731	ADCK1	57143
CLL-H-027879	68.6661	93.9664	1.36845	ADCK1	57143
CLL-H-027876	149.003	217.256	1.45806	ADCK1	57143
CLL-H-027880	113.406	33.1548	0.292355	ADCK2	90956
CLL-H-027884	116.907	70.9746	0.607101	ADCK2	90956
CLL-H-027883	44.3509	40.4855	0.912846	ADCK2	90956
CLL-H-027882	85.9785	136.618	1.58898	ADCK2	90956
CLL-H-027881	67.4989	170.606	2.52753	ADCK2	90956
CLL-H-027885	177.209	106.795	0.602651	ADCK4	79934
CLL-H-027889	53.6879	35.8205	0.667199	ADCK4	79934
CLL-H-027887	185.962	128.454	0.690753	ADCK4	79934
CLL-H-027888	96.8717	76.6393	0.791142	ADCK4	79934
CLL-H-027886	109.71	178.603	1.62795	ADCK4	79934
CLL-H-027893	66.5263	32.1552	0.483345	ADCK5	203054
CLL-H-027894	86.562	68.8087	0.794907	ADCK5	203054
CLL-H-027892	108.737	129.454	1.19052	ADCK5	203054
CLL-H-027891	117.491	161.775	1.37692	ADCK5	203054
CLL-H-000801	156.697	217.593	1.38862	ADCY1	107
CLL-H-027895	65.1647	14.1616	0.21732	ADCY10	55811
CLL-H-027897	90.647	56.4798	0.623074	ADCY10	55811
CLL-H-027899	45.9071	45.3171	0.98715	ADCY10	55811
CLL-H-027898	55.8277	58.4791	1.04749	ADCY10	55811
CLL-H-027896	160.48	175.77	1.09528	ADCY10	55811
CLL-H-000803	181.254	256.283	1.41395	ADCY2	108
CLL-H-000806	126.293	214.947	1.70197	ADCY2	108
CLL-H-000811	129.801	186.178	1.43433	ADCY3	109
CLL-H-000818	116.938	45.3043	0.387421	ADCY4	196883
CLL-H-000813	151.435	98.8758	0.652927	ADCY4	196883
CLL-H-000816	216.92	230.49	1.06256	ADCY4	196883
CLL-H-000817	125.708	218.254	1.73619	ADCY4	196883
CLL-H-000845	143.834	65.807	0.457521	ADCY9	115
CLL-H-000846	221.013	152.447	0.689767	ADCYAP1	116
CLL-H-000855	124.539	97.553	0.783313	ADCYAP1R1	117
CLL-H-000863	140.326	106.482	0.758818	ADH1A	124
CLL-H-000866	239.138	409.723	1.71333	ADH1A	124
CLL-H-000870	133.309	37.6985	0.282789	ADH1B	125
CLL-H-000869	260.772	460.979	1.76775	ADH1B	125
CLL-H-000871	120.446	258.268	2.14426	ADH1B	125
CLL-H-000875	122.2	116.733	0.95526	ADH1C	126
CLL-H-000872	123.37	119.048	0.964968	ADH1C	126
CLL-H-000873	164.298	295.305	1.79737	ADH1C	126
CLL-H-000878	157.866	172.289	1.09136	ADH4	127
CLL-H-000881	124.539	143.519	1.1524	ADH4	127
CLL-H-000882	143.834	26.1244	0.181629	ADH5	128
CLL-H-000884	178.915	83.0028	0.463922	ADH5	128
CLL-H-000883	191.194	216.27	1.13116	ADH5	128
CLL-H-000889	146.757	149.471	1.01849	ADH6	130
CLL-H-000891	266.034	273.149	1.02674	ADH6	130
CLL-H-000887	222.182	235.119	1.05823	ADH6	130
CLL-H-000888	122.2	202.712	1.65885	ADH6	130
CLL-H-000896	203.472	134.59	0.661467	ADH7	131
CLL-H-000893	247.324	258.268	1.04425	ADH7	131
CLL-H-000894	116.938	188.162	1.60907	ADH7	131
CLL-H-000897	136.818	245.701	1.79583	ADH7	131
CLL-H-000907	171.314	118.056	0.689118	ADIPOQ	9370
CLL-H-000904	128.047	128.638	1.00461	ADIPOQ	9370
CLL-H-000903	184.762	299.273	1.61977	ADIPOQ	9370
CLL-H-000911	125.124	167.328	1.3373	ADIPOR1	51094
CLL-H-000916	163.713	212.633	1.29881	ADIPOR2	79602
CLL-H-000923	156.112	160.053	1.02524	ADK	132
CLL-H-027900	66.9154	25.1577	0.375963	ADM2	79924
CLL-H-027902	81.8935	46.65	0.569642	ADM2	79924
CLL-H-027901	112.628	96.7987	0.859456	ADM2	79924
CLL-H-027903	73.5291	74.3068	1.01058	ADM2	79924
CLL-H-027904	83.6442	88.3018	1.05568	ADM2	79924
CLL-H-000931	130.386	154.431	1.18442	ADORA1	134
CLL-H-000932	123.37	188.162	1.52519	ADORA1	134
CLL-H-000939	121.031	38.0292	0.31421	ADORA2A	135
CLL-H-000937	121.031	166.006	1.3716	ADORA2A	135
CLL-H-000943	125.124	32.4075	0.259003	ADORA2B	136
CLL-H-000946	167.806	87.9631	0.524195	ADORA2B	136
CLL-H-000944	186.516	308.201	1.65241	ADORA2B	136
CLL-H-000951	123.954	134.259	1.08314	ADORA3	140
CLL-H-000947	172.484	267.527	1.55103	ADORA3	140
CLL-H-027905	196.078	135.785	0.692505	ADPRH	141
CLL-H-027906	151.338	187.266	1.23741	ADPRH	141
CLL-H-027909	59.329	88.635	1.49396	ADPRH	141
CLL-H-027907	78.0031	125.289	1.6062	ADPRH	141
CLL-H-027908	112.822	200.928	1.78092	ADPRH	141
CLL-H-027912	85.5894	12.1623	0.142101	ADPRHL1	113622
CLL-H-027911	112.433	44.1509	0.392685	ADPRHL1	113622
CLL-H-027914	63.803	47.483	0.744213	ADPRHL1	113622
CLL-H-027910	98.6224	142.282	1.4427	ADPRHL1	113622
CLL-H-000960	117.523	88.6245	0.754105	ADRA1B	147
CLL-H-000964	278.313	503.969	1.8108	ADRA1D	146
CLL-H-000965	325.672	678.903	2.08462	ADRA1D	146
CLL-H-000973	210.488	99.5372	0.472887	ADRA2A	150
CLL-H-000971	137.402	312.17	2.27194	ADRA2A	150
CLL-H-000975	119.277	62.1694	0.52122	ADRA2B	151
CLL-H-000976	147.927	248.016	1.67662	ADRA2B	151
CLL-H-000981	159.62	15.2117	0.095299	ADRA2C	152
CLL-H-000983	191.778	22.4868	0.117254	ADRA2C	152
CLL-H-000986	127.462	164.352	1.28942	ADRB1	153
CLL-H-000996	130.386	85.6483	0.656883	ADRB3	155
CLL-H-000997	126.293	158.73	1.25684	ADRB3	155
CLL-H-001009	308.716	132.606	0.42954	ADRBK2	157
CLL-H-001008	254.925	300.265	1.17786	ADRBK2	157
CLL-H-027919	70.2222	21.6589	0.308434	ADRM1	11047
CLL-H-027917	51.3537	38.153	0.742947	ADRM1	11047
CLL-H-027916	42.4057	32.655	0.770062	ADRM1	11047
CLL-H-027915	100.762	83.97	0.833349	ADRM1	11047
CLL-H-027918	65.9428	99.4644	1.50834	ADRM1	11047
CLL-H-001016	160.79	236.442	1.4705	ADSL	158
CLL-H-001017	133.309	76.389	0.57302	ADSS	159
CLL-H-001021	143.834	123.677	0.859863	ADSS	159
CLL-H-001022	238.554	302.91	1.26978	ADSSL1	122622
CLL-H-027922	68.277	50.6486	0.74181	AEBP1	165
CLL-H-027924	62.0523	60.1452	0.969265	AEBP1	165
CLL-H-027921	74.6962	86.4691	1.15761	AEBP1	165
CLL-H-027920	105.236	159.276	1.51351	AEBP1	165
CLL-H-027923	39.0988	81.4709	2.08372	AEBP1	165
CLL-H-001028	227.445	164.352	0.722603	AES	166
CLL-H-001030	150.85	198.082	1.31311	AES	166
CLL-H-027926	114.573	42.3182	0.369355	AFAP1L2	84632
CLL-H-027925	94.7319	53.1477	0.561032	AFAP1L2	84632
CLL-H-027929	264.744	178.769	0.675255	AFAP1L2	84632
CLL-H-027927	105.431	123.123	1.16781	AFAP1L2	84632
CLL-H-027931	121.576	120.79	0.993537	AFF1	4299
CLL-H-027930	210.667	220.754	1.04788	AFF1	4299
CLL-H-027934	157.951	228.752	1.44824	AFF1	4299
CLL-H-027932	190.631	282.566	1.48226	AFF1	4299
CLL-H-027933	101.54	177.437	1.74745	AFF1	4299
CLL-H-027935	95.3155	35.9871	0.377558	AFF2	2334
CLL-H-027938	94.5374	121.29	1.28298	AFF2	2334
CLL-H-027936	113.601	150.779	1.32728	AFF2	2334
CLL-H-027939	127.801	247.412	1.93592	AFF2	2334
CLL-H-027937	59.5236	122.623	2.06007	AFF2	2334
CLL-H-027941	116.324	141.116	1.21313	AFF3	3899
CLL-H-027944	124.688	166.607	1.33619	AFF3	3899
CLL-H-027942	98.4278	142.616	1.44894	AFF3	3899
CLL-H-027943	49.7975	76.1394	1.52898	AFF3	3899
CLL-H-027940	175.069	292.895	1.67302	AFF3	3899
CLL-H-027945	152.894	129.287	0.8456	AFF4	27125
CLL-H-027946	126.828	131.12	1.03384	AFF4	27125
CLL-H-027949	156.784	184.434	1.17636	AFF4	27125
CLL-H-027947	67.3044	91.3007	1.35653	AFF4	27125
CLL-H-027948	93.5648	177.103	1.89284	AFF4	27125
CLL-H-027954	97.6498	38.9861	0.399244	AFG3L2	10939
CLL-H-027951	47.6578	19.3264	0.405525	AFG3L2	10939
CLL-H-027952	70.6113	33.3214	0.471899	AFG3L2	10939
CLL-H-027953	148.225	77.3057	0.521542	AFG3L2	10939
CLL-H-027950	102.513	92.1337	0.898753	AFG3L2	10939
CLL-H-027955	46.1016	42.1516	0.91432	AFG3L2	10939
CLL-H-001038	133.309	109.789	0.823562	AFP	174
CLL-H-001040	134.479	210.318	1.56395	AFP	174
CLL-H-001043	219.259	287.699	1.31214	AGA	175
CLL-H-027957	133.053	79.9714	0.601051	AGAP2	116986
CLL-H-027960	127.606	77.1391	0.60451	AGAP2	116986
CLL-H-027958	76.4469	52.4812	0.686506	AGAP2	116986
CLL-H-027959	114.962	183.268	1.59416	AGAP2	116986
CLL-H-027956	49.603	100.297	2.02201	AGAP2	116986
CLL-H-027962	65.5537	14.1616	0.21603	AGBL2	79841
CLL-H-027964	42.0166	29.1562	0.693921	AGBL2	79841
CLL-H-027965	156.006	193.597	1.24096	AGBL2	79841
CLL-H-027963	72.9455	97.7984	1.3407	AGBL2	79841
CLL-H-027961	41.2385	60.4784	1.46655	AGBL2	79841
CLL-H-027970	180.321	79.1384	0.438874	AGBL3	340351
CLL-H-027968	106.403	75.8062	0.712443	AGBL3	340351
CLL-H-027966	101.54	99.9643	0.98448	AGBL3	340351
CLL-H-027967	99.7895	198.596	1.99015	AGBL3	340351
CLL-H-027975	93.1758	88.635	0.951266	AGBL4	84871
CLL-H-027972	127.023	177.77	1.39951	AGBL4	84871
CLL-H-027973	172.151	282.732	1.64235	AGBL4	84871
CLL-H-027971	93.7593	162.109	1.72899	AGBL4	84871
CLL-H-027974	95.51	173.938	1.82115	AGBL4	84871
CLL-H-027976	70.8058	24.158	0.341187	AGBL5	60509
CLL-H-027980	129.94	47.3164	0.36414	AGBL5	60509
CLL-H-027977	57.7729	48.3161	0.836311	AGBL5	60509
CLL-H-027979	140.834	173.771	1.23388	AGBL5	60509
CLL-H-027978	44.3509	59.9786	1.35236	AGBL5	60509
CLL-H-027985	50.3811	11.1627	0.221565	AGFG2	3268
CLL-H-027983	87.7292	55.8134	0.636201	AGFG2	3268
CLL-H-027984	91.036	59.3121	0.651524	AGFG2	3268
CLL-H-027981	134.609	126.122	0.936949	AGFG2	3268
CLL-H-027982	81.699	101.131	1.23784	AGFG2	3268
CLL-H-027988	57.9674	17.1605	0.296038	AGGF1	55109
CLL-H-027987	67.4989	27.4902	0.407268	AGGF1	55109
CLL-H-027986	54.2715	54.6471	1.00692	AGGF1	55109
CLL-H-027989	119.436	195.43	1.63627	AGGF1	55109
CLL-H-001055	140.91	177.58	1.26023	AGK	55750
CLL-H-001057	187.686	369.379	1.96807	AGK	55750
CLL-H-001065	124.539	71.098	0.570889	AGL	178
CLL-H-001062	124.539	157.077	1.26127	AGL	178
CLL-H-001077	152.604	122.685	0.803945	AGPAT1	10554
CLL-H-001072	218.674	273.81	1.25214	AGPAT1	10554
CLL-H-001074	117.523	166.336	1.41535	AGPAT1	10554
CLL-H-001082	194.702	108.466	0.557086	AGPAT2	10555
CLL-H-001078	182.423	320.768	1.75837	AGPAT2	10555
CLL-H-001086	125.124	120.371	0.962012	AGPAT3	56894
CLL-H-001088	159.036	55.8863	0.351407	AGPAT4	56895
CLL-H-001092	181.254	235.45	1.29901	AGPAT4	56895
CLL-H-001095	196.456	93.5848	0.476365	AGPAT6	137964
CLL-H-001096	180.669	187.5	1.03781	AGPAT6	137964
CLL-H-001102	198.795	199.074	1.00141	AGPS	8540
CLL-H-027991	92.0086	82.8037	0.899956	AGR2	10551
CLL-H-027992	57.3838	57.6461	1.00457	AGR2	10551
CLL-H-027993	70.4168	72.9739	1.03631	AGR2	10551
CLL-H-027995	190.631	201.428	1.05664	AGR2	10551
CLL-H-027994	195.689	279.234	1.42693	AGR2	10551
CLL-H-001105	146.173	233.797	1.59946	AGRN	375790
CLL-H-001114	143.834	102.844	0.71502	AGRP	181
CLL-H-001113	140.91	144.511	1.02555	AGRP	181
CLL-H-001120	150.85	98.8758	0.655457	AGT	183
CLL-H-001119	118.107	90.9393	0.769971	AGT	183
CLL-H-001118	128.047	156.416	1.22155	AGT	183
CLL-H-027996	87.3401	27.6568	0.316656	AGTPBP1	23287
CLL-H-027998	116.518	53.1477	0.456131	AGTPBP1	23287
CLL-H-027999	60.1071	65.31	1.08656	AGTPBP1	23287
CLL-H-028000	96.6772	123.456	1.27699	AGTPBP1	23287
CLL-H-001122	125.708	72.7514	0.578732	AGTR1	185
CLL-H-001130	138.572	69.7752	0.503532	AGTR2	186
CLL-H-001131	160.205	48.6112	0.303431	AGXT	189
CLL-H-001142	141.495	168.982	1.19426	AGXT2	64902
CLL-H-001145	155.528	156.746	1.00784	AGXT2L1	64850
CLL-H-028005	50.5756	25.3243	0.500722	AGXT2L2	85007
CLL-H-028003	230.313	160.942	0.698798	AGXT2L2	85007
CLL-H-028001	140.834	118.791	0.843484	AGXT2L2	85007
CLL-H-028004	83.4497	72.1409	0.864483	AGXT2L2	85007
CLL-H-028002	55.6331	61.478	1.10506	AGXT2L2	85007
CLL-H-028010	159.702	28.823	0.18048	AHCYL1	10768
CLL-H-028007	104.847	32.4884	0.309865	AHCYL1	10768
CLL-H-028006	39.0988	18.1602	0.464469	AHCYL1	10768
CLL-H-028008	144.14	141.116	0.979019	AHCYL1	10768
CLL-H-028009	88.1182	114.626	1.30082	AHCYL1	10768
CLL-H-028012	41.6276	5.16482	0.124072	AHCYL2	23382
CLL-H-028014	73.3346	29.4895	0.402122	AHCYL2	23382
CLL-H-028013	72.362	75.473	1.04299	AHCYL2	23382
CLL-H-028011	179.738	299.06	1.66387	AHCYL2	23382
CLL-H-028015	114.962	217.922	1.8956	AHCYL2	23382
CLL-H-028016	82.2826	55.98	0.680338	AHI1	54806
CLL-H-028017	79.9483	95.9657	1.20035	AHI1	54806
CLL-H-028018	166.705	208.425	1.25027	AHI1	54806
CLL-H-028020	40.655	55.4802	1.36466	AHI1	54806
CLL-H-028019	90.8415	153.612	1.69099	AHI1	54806
CLL-H-001158	134.479	221.561	1.64756	AHR	196
CLL-H-028023	72.362	43.3178	0.598627	AHRR	57491
CLL-H-028024	45.7125	32.1552	0.703421	AHRR	57491
CLL-H-028022	108.348	101.131	0.933382	AHRR	57491
CLL-H-028025	97.0662	105.129	1.08307	AHRR	57491
CLL-H-028021	212.612	242.247	1.13938	AHRR	57491
CLL-H-028027	121.77	80.3046	0.659476	AHSA1	10598
CLL-H-028029	214.168	257.408	1.2019	AHSA1	10598
CLL-H-028028	156.201	190.765	1.22128	AHSA1	10598
CLL-H-028026	350.722	441.009	1.25743	AHSA1	10598
CLL-H-028030	45.129	70.3082	1.55794	AHSA1	10598
CLL-H-001161	196.456	54.2329	0.276056	AHSG	197
CLL-H-001163	258.433	270.503	1.0467	AHSG	197
CLL-H-001169	248.493	325.067	1.30815	AHSP	51327
CLL-H-001172	155.528	114.749	0.737804	AICDA	57379
CLL-H-028036	70.0277	31.822	0.454419	AIF1	199
CLL-H-028034	184.795	95.2993	0.515702	AIF1	199
CLL-H-028032	114.184	93.4666	0.818561	AIF1	199
CLL-H-028033	152.894	189.266	1.23789	AIF1	199
CLL-H-028031	163.593	223.42	1.36571	AIF1	199
CLL-H-028035	279.916	574.295	2.05167	AIF1	199
CLL-H-028041	202.691	59.6453	0.294267	AIFM2	84883
CLL-H-028037	123.716	67.6425	0.546758	AIFM2	84883
CLL-H-028038	59.5236	38.9861	0.654969	AIFM2	84883
CLL-H-028040	179.932	192.931	1.07224	AIFM2	84883
CLL-H-028039	87.1456	115.959	1.33063	AIFM2	84883
CLL-H-028042	42.4057	12.4955	0.294667	AIFM3	150209
CLL-H-028044	68.4715	37.1534	0.542611	AIFM3	150209
CLL-H-028046	97.2607	99.4644	1.02266	AIFM3	150209
CLL-H-028045	57.9674	71.9743	1.24163	AIFM3	150209
CLL-H-028043	143.557	231.584	1.61319	AIFM3	150209
CLL-H-028051	74.8908	41.8184	0.558392	AIG1	51390
CLL-H-028050	42.9892	37.8198	0.879751	AIG1	51390
CLL-H-028047	61.6633	56.9796	0.924044	AIG1	51390
CLL-H-028048	75.6688	93.1334	1.2308	AIG1	51390
CLL-H-028049	38.3207	67.6425	1.76517	AIG1	51390
CLL-H-028055	50.7701	17.1605	0.338005	AIM1	202
CLL-H-028054	60.3016	20.4927	0.339836	AIM1	202
CLL-H-028056	54.855	26.1573	0.476844	AIM1	202
CLL-H-028052	158.729	116.125	0.731591	AIM1	202
CLL-H-028053	105.82	96.6321	0.913177	AIM1	202
CLL-H-028057	116.324	46.9832	0.4039	AIM2	9447
CLL-H-028060	64.7756	35.4873	0.54785	AIM2	9447
CLL-H-028061	155.617	85.4694	0.549229	AIM2	9447
CLL-H-028059	92.5922	56.3132	0.608185	AIM2	9447
CLL-H-028062	45.7125	39.3193	0.860142	AIM2	9447
CLL-H-028058	156.979	236.749	1.50816	AIM2	9447
CLL-H-028063	80.3374	25.6575	0.319372	AIP	9049
CLL-H-028064	105.042	106.295	1.01194	AIP	9049
CLL-H-028065	92.5922	101.797	1.09941	AIP	9049
CLL-H-028066	74.8908	103.463	1.38152	AIP	9049
CLL-H-028067	202.302	279.733	1.38275	AIP	9049
CLL-H-028069	125.855	73.8069	0.586443	AIPL1	23746
CLL-H-028070	100.957	62.6443	0.620507	AIPL1	23746
CLL-H-028071	73.1401	69.8084	0.954448	AIPL1	23746
CLL-H-028072	58.1619	63.6439	1.09425	AIPL1	23746
CLL-H-028068	101.151	130.953	1.29463	AIPL1	23746
CLL-H-001182	179.5	320.106	1.78332	AIRE	326
CLL-H-028073	83.0607	55.4802	0.667948	AJAP1	55966
CLL-H-028077	69.2496	52.8145	0.762668	AJAP1	55966
CLL-H-028076	124.494	109.128	0.876572	AJAP1	55966
CLL-H-028074	58.551	55.147	0.941863	AJAP1	55966
CLL-H-028075	45.3235	67.4759	1.48876	AJAP1	55966
CLL-H-001195	128.632	92.262	0.717257	AK2	204
CLL-H-001194	145.588	150.463	1.03349	AK2	204
CLL-H-001197	119.277	166.998	1.40008	AK2	204
CLL-H-001199	152.604	308.863	2.02395	AK3	50808
CLL-H-001205	159.62	50.5953	0.316973	AK3L1	205
CLL-H-001216	121.616	47.2884	0.388835	AK7	122481
CLL-H-001218	162.544	150.463	0.925677	AK7	122481
CLL-H-001217	151.435	197.09	1.30149	AK7	122481
CLL-H-001224	175.992	69.4445	0.39459	AKAP1	8165
CLL-H-001227	169.56	175.265	1.03364	AKAP10	11216
CLL-H-001235	204.057	55.5556	0.272256	AKAP11	11215
CLL-H-001233	130.386	76.7197	0.588405	AKAP11	11215
CLL-H-001241	260.187	135.582	0.521095	AKAP12	9590
CLL-H-001239	187.101	226.191	1.20892	AKAP12	9590
CLL-H-028078	202.691	82.9703	0.409343	AKAP2	11217
CLL-H-028081	61.8578	33.1548	0.535984	AKAP2	11217
CLL-H-028080	91.8141	83.1369	0.905492	AKAP2	11217
CLL-H-028082	70.8058	67.1427	0.948265	AKAP2	11217
CLL-H-028079	71.5839	91.9671	1.28475	AKAP2	11217
CLL-H-001255	186.516	188.823	1.01237	AKAP3	10566
CLL-H-001261	147.927	80.3573	0.543224	AKAP4	8852
CLL-H-001263	213.997	80.3573	0.375507	AKAP5	9495
CLL-H-001273	146.757	62.8308	0.428127	AKAP6	9472
CLL-H-001271	183.008	102.844	0.561965	AKAP6	9472
CLL-H-001280	141.495	110.781	0.782929	AKAP7	9465
CLL-H-001279	126.878	286.707	2.25971	AKAP7	9465
CLL-H-001283	147.342	107.804	0.731661	AKAP8	10270
CLL-H-001281	221.013	236.442	1.06981	AKAP8	10270
CLL-H-001292	135.063	65.807	0.48723	AKAP9	10142
CLL-H-001290	157.282	142.196	0.904085	AKAP9	10142
CLL-H-001287	213.997	492.726	2.30249	AKAP9	10142
CLL-H-001298	154.358	155.093	1.00476	AKR1A1	10327
CLL-H-001310	183.593	168.32	0.916814	AKR1B10	57016
CLL-H-001313	183.593	182.871	0.996067	AKR1C1	1645
CLL-H-001320	182.423	200.728	1.10034	AKR1C2	1646
CLL-H-001325	145.588	65.807	0.452009	AKR1C3	8644
CLL-H-001323	147.342	231.151	1.56881	AKR1C3	8644
CLL-H-001329	150.265	44.9736	0.299295	AKR1C4	1109
CLL-H-001327	190.609	286.707	1.50416	AKR1C4	1109
CLL-H-001331	234.461	374.008	1.59519	AKR1C4	1109
CLL-H-028087	94.5374	112.46	1.18958	AKR1CL1	340811
CLL-H-028084	236.344	311.888	1.31964	AKR1CL1	340811
CLL-H-028086	48.2413	64.3103	1.3331	AKR1CL1	340811
CLL-H-028083	76.4469	116.125	1.51903	AKR1CL1	340811
CLL-H-001333	121.616	42.9895	0.353487	AKR1D1	6718
CLL-H-028090	85.784	38.153	0.444757	AKR1E2	83592
CLL-H-028089	115.74	130.953	1.13144	AKR1E2	83592
CLL-H-028091	103.096	133.619	1.29606	AKR1E2	83592
CLL-H-028092	67.6935	171.939	2.53996	AKR1E2	83592
CLL-H-028097	160.286	24.3246	0.151758	AKR7A2	8574
CLL-H-028093	112.628	20.4927	0.18195	AKR7A2	8574
CLL-H-028094	57.5783	27.8234	0.483227	AKR7A2	8574
CLL-H-028095	110.683	98.798	0.892624	AKR7A2	8574
CLL-H-028096	204.053	280.233	1.37334	AKR7A2	8574
CLL-H-028102	77.4195	16.8273	0.217352	AKR7A3	22977
CLL-H-028099	81.1154	81.8041	1.00849	AKR7A3	22977
CLL-H-028101	86.7566	93.3	1.07542	AKR7A3	22977
CLL-H-028100	141.028	167.773	1.18965	AKR7A3	22977
CLL-H-028098	120.214	170.772	1.42057	AKR7A3	22977
CLL-H-001338	214.581	215.609	1.00479	AKT1	207
CLL-H-001356	129.801	146.164	1.12606	AKT3	10000
CLL-H-001355	264.865	471.562	1.78039	AKT3	10000
CLL-H-001359	150.265	148.479	0.988112	AKTIP	64400
CLL-H-001363	151.435	205.357	1.35608	AKTIP	64400
CLL-H-001365	180.669	430.556	2.38312	ALAD	210
CLL-H-001369	139.156	57.8705	0.415867	ALAS1	211
CLL-H-001372	167.221	146.164	0.874076	ALAS1	211
CLL-H-001375	135.063	313.493	2.32108	ALAS2	212
CLL-H-001383	131.555	98.5451	0.749077	ALB	213
CLL-H-001381	195.871	317.13	1.61907	ALB	213
CLL-H-001386	174.822	148.148	0.847422	ALCAM	214
CLL-H-001388	136.818	145.172	1.06106	ALCAM	214
CLL-H-001389	214.581	255.953	1.1928	ALCAM	214
CLL-H-001385	219.844	264.551	1.20336	ALCAM	214
CLL-H-028104	55.6331	8.83018	0.158722	ALDH16A1	126133
CLL-H-028107	44.1564	13.995	0.316942	ALDH16A1	126133
CLL-H-028106	147.836	173.771	1.17543	ALDH16A1	126133
CLL-H-028105	181.489	232.917	1.28337	ALDH16A1	126133
CLL-H-028103	59.329	79.8048	1.34512	ALDH16A1	126133
CLL-H-001392	147.342	65.1456	0.442139	ALDH18A1	5832
CLL-H-001391	132.725	65.1456	0.490833	ALDH18A1	5832
CLL-H-001393	202.888	162.368	0.800286	ALDH18A1	5832
CLL-H-001394	195.287	258.268	1.32251	ALDH18A1	5832
CLL-H-001398	239.138	212.963	0.890544	ALDH1A1	216
CLL-H-001396	149.681	226.521	1.51336	ALDH1A1	216
CLL-H-001404	132.14	198.413	1.50154	ALDH1A2	8854
CLL-H-001408	153.189	127.646	0.833257	ALDH1A3	220
CLL-H-001412	122.785	161.376	1.3143	ALDH1A3	220
CLL-H-001414	148.511	60.8466	0.40971	ALDH1B1	219
CLL-H-001416	301.115	173.611	0.576561	ALDH1B1	219
CLL-H-001418	143.249	158.4	1.10576	ALDH1B1	219
CLL-H-001423	145.588	167.328	1.14933	ALDH1L1	10840
CLL-H-001422	241.477	336.31	1.39272	ALDH1L1	10840
CLL-H-028112	105.236	66.9761	0.636436	ALDH1L2	160428
CLL-H-028110	92.5922	102.13	1.10301	ALDH1L2	160428
CLL-H-028108	84.2278	98.6314	1.17101	ALDH1L2	160428
CLL-H-028109	151.921	234.749	1.5452	ALDH1L2	160428
CLL-H-001427	149.681	147.818	0.987553	ALDH2	217
CLL-H-001430	165.467	207.342	1.25307	ALDH2	217
CLL-H-001432	272.466	98.2144	0.360465	ALDH3A1	218
CLL-H-001440	204.057	117.725	0.576923	ALDH3A2	224
CLL-H-001438	140.326	232.143	1.65432	ALDH3A2	224
CLL-H-001444	154.358	137.897	0.893357	ALDH3B1	221
CLL-H-001443	118.692	121.693	1.02529	ALDH3B1	221
CLL-H-001451	208.734	128.638	0.616275	ALDH3B2	222
CLL-H-001447	180.085	243.717	1.35335	ALDH3B2	222
CLL-H-001448	313.394	441.8	1.40973	ALDH3B2	222
CLL-H-001449	176.576	251.984	1.42706	ALDH3B2	222
CLL-H-001455	159.62	174.934	1.09594	ALDH4A1	8659
CLL-H-001457	214.581	239.088	1.11421	ALDH4A1	8659
CLL-H-001462	130.971	69.7752	0.532755	ALDH5A1	7915
CLL-H-001463	179.5	108.796	0.606109	ALDH5A1	7915
CLL-H-001460	246.155	258.929	1.0519	ALDH5A1	7915
CLL-H-001465	129.801	60.516	0.46622	ALDH6A1	4329
CLL-H-001464	167.806	172.289	1.02671	ALDH6A1	4329
CLL-H-001466	181.839	196.76	1.08206	ALDH6A1	4329
CLL-H-001473	174.822	121.363	0.694205	ALDH7A1	501
CLL-H-001470	281.821	369.71	1.31186	ALDH7A1	501
CLL-H-001472	154.943	222.553	1.43636	ALDH7A1	501
CLL-H-001471	271.881	494.379	1.81837	ALDH7A1	501
CLL-H-028116	41.6276	17.4937	0.420244	ALDH8A1	64577
CLL-H-028113	77.0305	36.487	0.473669	ALDH8A1	64577
CLL-H-028117	88.1182	54.9803	0.623938	ALDH8A1	64577
CLL-H-028115	127.801	105.962	0.829121	ALDH8A1	64577
CLL-H-001479	161.959	202.712	1.25162	ALDH9A1	223
CLL-H-001482	124.539	39.0212	0.313325	ALDOA	226
CLL-H-001483	195.871	155.754	0.795187	ALDOA	226
CLL-H-001485	160.205	176.257	1.10019	ALDOB	229
CLL-H-001491	151.435	85.979	0.567762	ALDOC	230
CLL-H-001499	151.435	178.241	1.17701	ALG1	56052
CLL-H-001503	129.217	4.96032	0.0383877	ALG10B	144245
CLL-H-001504	157.866	62.5001	0.395905	ALG10B	144245
CLL-H-001502	131.555	58.8625	0.447436	ALG10B	144245
CLL-H-001506	121.616	140.543	1.15563	ALG11	440138
CLL-H-001510	174.822	287.037	1.64188	ALG12	79087
CLL-H-001519	153.189	116.402	0.759861	ALG13	55849
CLL-H-001516	135.648	121.363	0.894687	ALG13	55849
CLL-H-001518	198.21	358.135	1.80685	ALG13	55849
CLL-H-001525	232.122	324.405	1.39756	ALG14	199857
CLL-H-001522	137.402	193.783	1.41034	ALG14	199857
CLL-H-001533	148.511	226.852	1.52751	ALG3	10195
CLL-H-001532	164.883	362.104	2.19613	ALG3	10195
CLL-H-001540	250.247	302.91	1.21044	ALG5	29880
CLL-H-001538	197.625	268.188	1.35705	ALG5	29880
CLL-H-001543	132.14	82.0107	0.620635	ALG6	29929
CLL-H-001542	154.358	208.003	1.34753	ALG6	29929
CLL-H-001553	138.572	214.286	1.54639	ALG9	79796
CLL-H-001560	156.112	129.299	0.828244	ALK	238
CLL-H-001557	173.068	222.553	1.28593	ALK	238
CLL-H-001556	184.762	296.627	1.60546	ALK	238
CLL-H-028120	81.31	74.3068	0.91387	ALKBH1	8846
CLL-H-028119	115.74	117.791	1.01772	ALKBH1	8846
CLL-H-028121	60.1071	77.4723	1.2889	ALKBH1	8846
CLL-H-028122	127.606	196.43	1.53935	ALKBH1	8846
CLL-H-001565	182.423	208.664	1.14385	ALKBH2	121642
CLL-H-001566	142.08	244.709	1.72234	ALKBH2	121642
CLL-H-001567	147.927	80.0266	0.540988	ALKBH3	221120
CLL-H-001570	159.036	216.601	1.36196	ALKBH3	221120
CLL-H-028127	50.5756	15.3279	0.303068	ALKBH8	91801
CLL-H-028123	80.9209	30.9889	0.382953	ALKBH8	91801
CLL-H-028124	163.009	193.431	1.18663	ALKBH8	91801
CLL-H-028126	93.9539	137.784	1.46651	ALKBH8	91801
CLL-H-028125	138.11	210.591	1.52481	ALKBH8	91801
CLL-H-001576	128.047	44.3122	0.346062	ALLC	55821
CLL-H-001583	167.806	153.439	0.914385	ALMS1	7840
CLL-H-001582	168.975	217.924	1.28968	ALMS1	7840
CLL-H-001586	156.112	278.77	1.7857	ALOX12	239
CLL-H-001591	168.975	150.463	0.890444	ALOX12B	242
CLL-H-001590	193.532	268.188	1.38575	ALOX12B	242
CLL-H-028128	38.1262	12.4955	0.327741	ALOX12P2	245
CLL-H-028130	89.2853	61.9778	0.694155	ALOX12P2	245
CLL-H-028131	126.05	105.296	0.835349	ALOX12P2	245
CLL-H-028132	41.8221	45.9836	1.0995	ALOX12P2	245
CLL-H-028129	71.0003	105.296	1.48303	ALOX12P2	245
CLL-H-001597	132.725	175.595	1.32301	ALOX15	246
CLL-H-001595	185.931	248.678	1.33747	ALOX15	246
CLL-H-001601	120.446	87.9631	0.73031	ALOX15B	247
CLL-H-001599	166.052	190.476	1.14709	ALOX15B	247
CLL-H-001603	124.539	228.836	1.83747	ALOX15B	247
CLL-H-001608	197.041	181.548	0.921373	ALOX5	240
CLL-H-001605	147.342	147.156	0.99874	ALOX5	240
CLL-H-001610	123.954	130.291	1.05112	ALOX5AP	241
CLL-H-001614	152.019	181.548	1.19424	ALOX5AP	241
CLL-H-001612	116.938	176.257	1.50727	ALOX5AP	241
CLL-H-028137	140.444	92.1337	0.656015	ALOXE3	59344
CLL-H-028134	79.1702	100.631	1.27107	ALOXE3	59344
CLL-H-028135	80.5319	105.462	1.30957	ALOXE3	59344
CLL-H-028133	208.527	388.528	1.8632	ALOXE3	59344
CLL-H-001615	133.894	153.439	1.14598	ALPI	248
CLL-H-028142	76.836	10.9961	0.143111	ALPK1	80216
CLL-H-028140	43.5728	31.9886	0.734141	ALPK1	80216
CLL-H-028138	52.9098	42.4848	0.802966	ALPK1	80216
CLL-H-028141	45.129	62.8109	1.39181	ALPK1	80216
CLL-H-028139	106.403	175.271	1.64723	ALPK1	80216
CLL-H-028143	96.0936	59.8119	0.622434	ALPK2	115701
CLL-H-028147	112.628	77.4723	0.687861	ALPK2	115701
CLL-H-028146	66.5263	62.8109	0.944151	ALPK2	115701
CLL-H-028144	120.02	136.951	1.14107	ALPK2	115701
CLL-H-028145	129.94	208.759	1.60657	ALPK2	115701
CLL-H-028152	57.9674	27.6568	0.477109	ALPK3	57538
CLL-H-028150	77.6141	51.1484	0.659009	ALPK3	57538
CLL-H-028148	81.5045	75.6396	0.928042	ALPK3	57538
CLL-H-028151	117.296	162.609	1.3863	ALPK3	57538
CLL-H-028149	41.6276	63.9771	1.53689	ALPK3	57538
CLL-H-001625	125.708	101.852	0.810224	ALPL	249
CLL-H-001630	167.221	75.0662	0.448903	ALPP	250
CLL-H-001632	129.217	69.7752	0.539987	ALPPL2	251
CLL-H-001634	121.031	67.4604	0.557382	ALPPL2	251
CLL-H-001635	223.352	416.998	1.867	ALPPL2	251
CLL-H-001640	120.446	94.9075	0.787966	ALS2	57679
CLL-H-001638	135.063	132.606	0.981805	ALS2	57679
CLL-H-001641	139.156	181.217	1.30226	ALS2	57679
CLL-H-001639	158.451	291.667	1.84074	ALS2	57679
CLL-H-028156	96.6772	62.9775	0.651421	ALX3	257
CLL-H-028157	101.346	67.8091	0.669087	ALX3	257
CLL-H-028154	110.877	89.468	0.806911	ALX3	257
CLL-H-028153	98.2333	116.792	1.18892	ALX3	257
CLL-H-028155	178.96	223.753	1.2503	ALX3	257
CLL-H-028159	48.2413	9.33	0.193403	ALX4	60529
CLL-H-028158	123.521	86.8023	0.702732	ALX4	60529
CLL-H-028161	93.7593	90.1344	0.961338	ALX4	60529
CLL-H-028160	74.8908	74.8066	0.998876	ALX4	60529
CLL-H-028162	109.321	113.626	1.03938	ALX4	60529
CLL-H-028163	91.8141	25.3243	0.275821	AMACR	23600
CLL-H-028166	45.518	39.4859	0.867478	AMACR	23600
CLL-H-028165	144.724	128.454	0.88758	AMACR	23600
CLL-H-028167	102.707	131.453	1.27988	AMACR	23600
CLL-H-028164	102.124	143.282	1.40302	AMACR	23600
CLL-H-028170	123.327	94.6328	0.767335	AMBN	258
CLL-H-028171	53.4934	47.3164	0.884528	AMBN	258
CLL-H-028168	111.072	116.625	1.05	AMBN	258
CLL-H-028172	200.163	239.414	1.1961	AMBN	258
CLL-H-028169	119.631	145.281	1.21442	AMBN	258
CLL-H-028173	60.8852	27.4902	0.451508	AMBP	259
CLL-H-028174	109.321	97.6318	0.893074	AMBP	259
CLL-H-028176	215.53	212.924	0.987909	AMBP	259
CLL-H-028175	63.803	103.463	1.6216	AMBP	259
CLL-H-028177	153.477	322.218	2.09945	AMBP	259
CLL-H-001642	129.801	34.3916	0.264956	AMD1	262
CLL-H-001643	130.971	95.2382	0.727173	AMD1	262
CLL-H-001649	146.173	162.699	1.11306	AMDHD1	144193
CLL-H-001656	143.834	92.262	0.641449	AMDHD2	51005
CLL-H-001653	288.252	232.805	0.807642	AMDHD2	51005
CLL-H-001657	307.547	390.212	1.26879	AMDHD2	51005
CLL-H-028179	180.71	141.283	0.781819	AMELX	265
CLL-H-028183	165.927	130.287	0.785206	AMELX	265
CLL-H-028181	85.9785	96.1323	1.1181	AMELX	265
CLL-H-028178	151.532	192.931	1.2732	AMELX	265
CLL-H-028182	163.009	208.759	1.28066	AMELX	265
CLL-H-028180	121.187	195.264	1.61126	AMELX	265
CLL-H-028189	63.2195	30.4891	0.482274	AMELY	266
CLL-H-028186	140.834	91.9671	0.65302	AMELY	266
CLL-H-028188	82.088	56.3132	0.68601	AMELY	266
CLL-H-028185	79.9483	80.3046	1.00446	AMELY	266
CLL-H-028184	139.277	237.082	1.70223	AMELY	266
CLL-H-028187	114.962	231.084	2.01009	AMELY	266
CLL-H-028193	100.762	47.1498	0.467932	AMFR	267
CLL-H-028190	96.8717	73.9736	0.763624	AMFR	267
CLL-H-028191	62.2469	78.4719	1.26066	AMFR	267
CLL-H-028194	75.0853	126.122	1.67971	AMFR	267
CLL-H-028192	68.0825	117.291	1.72278	AMFR	267
CLL-H-001661	242.062	150.463	0.62159	AMH	268
CLL-H-001663	119.861	175.926	1.46775	AMH	268
CLL-H-001666	277.728	174.273	0.627495	AMHR2	269
CLL-H-001668	195.871	249.008	1.27129	AMHR2	269
CLL-H-001665	325.088	499.67	1.53703	AMHR2	269
CLL-H-028198	47.6578	22.3254	0.468452	AMN	81693
CLL-H-028195	129.551	74.64	0.576142	AMN	81693
CLL-H-028199	172.735	183.434	1.06194	AMN	81693
CLL-H-028197	60.8852	80.3046	1.31895	AMN	81693
CLL-H-028202	78.9757	13.8284	0.175097	AMOT	154796
CLL-H-028203	92.5922	40.3189	0.435446	AMOT	154796
CLL-H-028204	109.905	84.6364	0.77009	AMOT	154796
CLL-H-028201	210.667	227.419	1.07952	AMOT	154796
CLL-H-028200	174.291	267.404	1.53424	AMOT	154796
CLL-H-001671	179.5	195.437	1.08878	AMOTL1	154810
CLL-H-001674	146.173	330.358	2.26005	AMOTL1	154810
CLL-H-028206	78.7812	31.4887	0.399699	AMOTL2	51421
CLL-H-028209	52.3263	40.8187	0.780081	AMOTL2	51421
CLL-H-028207	187.324	219.588	1.17224	AMOTL2	51421
CLL-H-028208	77.4195	95.6325	1.23525	AMOTL2	51421
CLL-H-028205	136.165	171.105	1.2566	AMOTL2	51421
CLL-H-001682	200.549	258.598	1.28945	AMPD1	270
CLL-H-001685	207.565	163.36	0.787031	AMPD2	271
CLL-H-001686	139.156	145.172	1.04323	AMPD2	271
CLL-H-001689	140.326	163.691	1.16651	AMPD3	272
CLL-H-001691	135.648	162.368	1.19698	AMPD3	272
CLL-H-001690	122.2	302.58	2.4761	AMPD3	272
CLL-H-001698	153.189	63.1615	0.412311	AMPH	273
CLL-H-001697	180.085	340.278	1.88955	AMPH	273
CLL-H-001703	136.233	92.9234	0.682093	AMT	275
CLL-H-001700	187.101	205.357	1.09758	AMT	275
CLL-H-001699	118.692	138.558	1.16738	AMT	275
CLL-H-001707	142.664	204.035	1.43017	AMY1A	276
CLL-H-001709	141.495	173.942	1.22932	AMY1B	277
CLL-H-001711	237.384	310.516	1.30807	AMY1B	277
CLL-H-001712	167.221	306.217	1.83121	AMY1B	277
CLL-H-001718	125.708	106.151	0.844422	AMY1C	278
CLL-H-001717	173.068	307.871	1.7789	AMY1C	278
CLL-H-001722	118.107	81.0186	0.685974	AMY2A	279
CLL-H-001720	194.117	159.392	0.821111	AMY2A	279
CLL-H-001726	177.161	57.5398	0.324788	AMY2B	280
CLL-H-028210	68.277	53.1477	0.778412	AMZ1	155185
CLL-H-028211	59.1345	51.6482	0.873402	AMZ1	155185
CLL-H-028214	132.664	176.937	1.33372	AMZ1	155185
CLL-H-028212	165.927	277.567	1.67283	AMZ1	155185
CLL-H-028213	93.9539	193.264	2.05701	AMZ1	155185
CLL-H-028218	49.4084	25.4909	0.515922	AMZ2	51321
CLL-H-028215	75.8634	48.3161	0.636883	AMZ2	51321
CLL-H-028216	93.9539	65.8098	0.700448	AMZ2	51321
CLL-H-028217	174.68	158.777	0.908955	AMZ2	51321
CLL-H-028219	200.552	367.535	1.83262	AMZ2	51321
CLL-H-001733	137.402	63.4922	0.46209	ANAPC1	64682
CLL-H-001729	129.801	132.937	1.02416	ANAPC1	64682
CLL-H-001738	266.619	108.466	0.40682	ANAPC10	10393
CLL-H-001734	128.047	195.437	1.52629	ANAPC10	10393
CLL-H-001742	145.588	87.6324	0.601921	ANAPC11	51529
CLL-H-001747	137.987	128.638	0.932246	ANAPC2	29882
CLL-H-001750	181.254	5.95239	0.03284	ANAPC4	29945
CLL-H-001751	133.309	34.0609	0.255503	ANAPC4	29945
CLL-H-001752	142.664	85.979	0.602666	ANAPC4	29945
CLL-H-001754	139.741	192.791	1.37963	ANAPC5	51433
CLL-H-001756	128.047	189.815	1.48238	ANAPC5	51433
CLL-H-001763	161.375	74.4049	0.46107	ANAPC7	51434
CLL-H-001760	122.2	98.2144	0.803717	ANAPC7	51434
CLL-H-001759	153.189	154.431	1.00811	ANAPC7	51434
CLL-H-028224	149.003	139.45	0.935886	ANG	283
CLL-H-028220	120.214	113.459	0.94381	ANG	283
CLL-H-028222	58.1619	67.8091	1.16587	ANG	283
CLL-H-028221	185.962	221.254	1.18978	ANG	283
CLL-H-028223	98.4278	117.958	1.19842	ANG	283
CLL-H-028226	51.1591	7.49732	0.146549	ANGEL1	23357
CLL-H-028225	57.1893	40.4855	0.707921	ANGEL1	23357
CLL-H-028229	45.129	38.9861	0.863881	ANGEL1	23357
CLL-H-028228	45.129	42.6514	0.945101	ANGEL1	23357
CLL-H-028227	101.346	119.957	1.18364	ANGEL1	23357
CLL-H-028233	68.8606	18.9932	0.275821	ANGEL2	90806
CLL-H-028230	58.7455	21.1591	0.360183	ANGEL2	90806
CLL-H-028232	93.9539	85.9693	0.915016	ANGEL2	90806
CLL-H-028234	95.3155	110.794	1.16239	ANGEL2	90806
CLL-H-028231	140.25	211.591	1.50867	ANGEL2	90806
CLL-H-001767	191.194	127.646	0.667625	ANGPT1	284
CLL-H-001771	182.423	286.376	1.56984	ANGPT2	285
CLL-H-028238	185.379	60.3118	0.325343	ANGPT4	51378
CLL-H-028237	178.376	81.6375	0.45767	ANGPT4	51378
CLL-H-028235	38.3207	18.9932	0.495638	ANGPT4	51378
CLL-H-028236	78.7812	53.9807	0.685198	ANGPT4	51378
CLL-H-028239	41.044	69.6418	1.69676	ANGPT4	51378
CLL-H-028244	46.1016	34.8209	0.755308	ANGPTL1	9068
CLL-H-028241	139.277	196.263	1.40915	ANGPTL1	9068
CLL-H-028240	61.4688	96.1323	1.56392	ANGPTL1	9068
CLL-H-028242	69.2496	108.628	1.56864	ANGPTL1	9068
CLL-H-028243	91.8141	212.091	2.31	ANGPTL1	9068
CLL-H-001782	123.37	65.4763	0.530733	ANGPTL3	27329
CLL-H-001791	122.785	88.9552	0.724479	ANGPTL4	51129
CLL-H-028247	118.269	76.8059	0.649417	ANGPTL5	253935
CLL-H-028246	80.7264	61.9778	0.767752	ANGPTL5	253935
CLL-H-028245	148.225	117.125	0.790181	ANGPTL5	253935
CLL-H-028248	198.606	208.425	1.04944	ANGPTL5	253935
CLL-H-028249	66.3318	89.6346	1.35131	ANGPTL5	253935
CLL-H-001792	151.435	202.051	1.33424	ANGPTL6	83854
CLL-H-028252	158.729	117.625	0.741038	ANGPTL7	10218
CLL-H-028253	122.549	156.611	1.27795	ANGPTL7	10218
CLL-H-028254	112.044	151.612	1.35315	ANGPTL7	10218
CLL-H-028250	82.4771	112.626	1.36555	ANGPTL7	10218
CLL-H-028251	100.762	146.281	1.45175	ANGPTL7	10218
CLL-H-028259	93.1758	78.6386	0.843981	ANK1	286
CLL-H-028258	63.9976	58.3125	0.911167	ANK1	286
CLL-H-028255	64.5811	102.963	1.59432	ANK1	286
CLL-H-028257	167.677	309.223	1.84415	ANK1	286
CLL-H-001801	118.692	112.103	0.944488	ANK2	287
CLL-H-001800	154.358	252.977	1.63889	ANK2	287
CLL-H-028262	56.6057	20.9925	0.370855	ANKH	56172
CLL-H-028261	73.5291	37.4866	0.50982	ANKH	56172
CLL-H-028263	57.5783	40.8187	0.708925	ANKH	56172
CLL-H-028260	86.7566	136.951	1.57857	ANKH	56172
CLL-H-028264	140.639	240.247	1.70826	ANKH	56172
CLL-H-028267	56.9948	37.4866	0.65772	ANKK1	255239
CLL-H-028269	44.7399	31.4887	0.703817	ANKK1	255239
CLL-H-028265	116.129	121.956	1.05018	ANKK1	255239
CLL-H-028268	56.2167	72.3075	1.28623	ANKK1	255239
CLL-H-028266	150.754	219.255	1.45439	ANKK1	255239
CLL-H-001815	201.133	83.6641	0.415963	ANKRD1	27063
CLL-H-028270	120.214	108.128	0.899461	ANKRD10	55608
CLL-H-028271	52.3263	47.8162	0.913809	ANKRD10	55608
CLL-H-028272	86.173	81.6375	0.947367	ANKRD10	55608
CLL-H-028274	82.088	87.9685	1.07164	ANKRD10	55608
CLL-H-028273	125.077	227.419	1.81823	ANKRD10	55608
CLL-H-028276	151.921	33.488	0.22043	ANKRD11	29123
CLL-H-028278	109.905	112.127	1.02022	ANKRD11	29123
CLL-H-028277	132.08	171.272	1.29673	ANKRD11	29123
CLL-H-028280	48.2413	8.83018	0.183042	ANKRD17	26057
CLL-H-028283	127.995	58.8123	0.459489	ANKRD17	26057
CLL-H-028281	57.9674	36.487	0.629439	ANKRD17	26057
CLL-H-028284	98.4278	66.4762	0.67538	ANKRD17	26057
CLL-H-028282	139.083	135.618	0.975089	ANKRD17	26057
CLL-H-028287	103.874	72.4741	0.697709	ANKRD30A	91074
CLL-H-028286	65.3592	59.8119	0.915127	ANKRD30A	91074
CLL-H-028285	111.655	112.96	1.01168	ANKRD30A	91074
CLL-H-028288	64.5811	65.4766	1.01387	ANKRD30A	91074
CLL-H-028289	73.9181	78.9718	1.06837	ANKRD30A	91074
CLL-H-028293	53.2989	51.8148	0.972156	ANKRD43	134548
CLL-H-028294	155.034	171.772	1.10797	ANKRD43	134548
CLL-H-028292	76.0579	93.1334	1.22451	ANKRD43	134548
CLL-H-028290	158.729	203.261	1.28055	ANKRD43	134548
CLL-H-028291	77.4195	100.464	1.29766	ANKRD43	134548
CLL-H-001818	216.335	217.924	1.00734	ANKRD6	22881
CLL-H-001820	178.915	348.545	1.9481	ANKRD6	22881
CLL-H-028299	44.9345	7.49732	0.16685	ANLN	54443
CLL-H-028295	69.8332	13.4952	0.193249	ANLN	54443
CLL-H-028297	78.3921	28.6564	0.365552	ANLN	54443
CLL-H-028298	123.327	206.426	1.67382	ANLN	54443
CLL-H-028301	53.6879	14.1616	0.263776	ANO5	203859
CLL-H-028303	62.8304	51.8148	0.824677	ANO5	203859
CLL-H-028300	57.3838	49.9821	0.871014	ANO5	203859
CLL-H-028302	94.7319	83.4702	0.881119	ANO5	203859
CLL-H-028304	42.9892	69.975	1.62773	ANO5	203859
CLL-H-001824	116.353	82.3414	0.707684	ANP32A	8125
CLL-H-001825	215.166	245.04	1.13884	ANP32A	8125
CLL-H-001823	426.239	683.863	1.60441	ANP32A	8125
CLL-H-001830	176.576	171.627	0.971971	ANP32B	10541
CLL-H-028310	219.226	103.796	0.473467	ANP32C	23520
CLL-H-028305	45.9071	27.3236	0.595193	ANP32C	23520
CLL-H-028306	146.669	151.279	1.03143	ANP32C	23520
CLL-H-028307	70.0277	73.1405	1.04445	ANP32C	23520
CLL-H-028308	156.979	199.595	1.27148	ANP32C	23520
CLL-H-028309	72.362	103.963	1.43671	ANP32C	23520
CLL-H-028311	111.655	66.6428	0.596862	ANP32D	23519
CLL-H-028314	57.9674	61.8112	1.06631	ANP32D	23519
CLL-H-028315	76.4469	128.787	1.68466	ANP32D	23519
CLL-H-028313	102.318	237.082	2.3171	ANP32D	23519
CLL-H-001837	139.156	206.349	1.48286	ANP32E	81611
CLL-H-001845	167.806	154.101	0.918326	ANPEP	290
CLL-H-028318	101.735	48.1495	0.473284	ANTXR1	84168
CLL-H-028319	51.1591	24.6579	0.481983	ANTXR1	84168
CLL-H-028316	110.877	81.8041	0.73779	ANTXR1	84168
CLL-H-028320	98.8169	77.6389	0.785685	ANTXR1	84168
CLL-H-028317	39.0988	59.3121	1.51698	ANTXR1	84168
CLL-H-028321	101.54	47.6496	0.469269	ANTXR2	118429
CLL-H-028325	128.773	90.8009	0.705122	ANTXR2	118429
CLL-H-028322	87.3401	77.8055	0.890834	ANTXR2	118429
CLL-H-028323	157.757	200.428	1.27049	ANTXR2	118429
CLL-H-028324	172.93	241.08	1.3941	ANTXR2	118429
CLL-H-001849	201.718	239.749	1.18853	ANXA1	301
CLL-H-001850	156.697	188.823	1.20502	ANXA1	301
CLL-H-028330	168.261	33.8212	0.201005	ANXA10	11199
CLL-H-028327	130.913	59.4787	0.454338	ANXA10	11199
CLL-H-028328	75.0853	41.8184	0.556945	ANXA10	11199
CLL-H-028329	50.1865	44.9839	0.896334	ANXA10	11199
CLL-H-028326	162.62	195.93	1.20483	ANXA10	11199
CLL-H-028334	40.655	15.1612	0.372925	ANXA11	311
CLL-H-028333	65.5537	43.9843	0.670965	ANXA11	311
CLL-H-028335	40.655	56.1466	1.38105	ANXA11	311
CLL-H-028332	211.25	349.375	1.65384	ANXA11	311
CLL-H-028331	75.4743	138.284	1.8322	ANXA11	311
CLL-H-001853	204.642	92.5927	0.452463	ANXA2	302
CLL-H-001852	139.741	153.439	1.09803	ANXA2	302
CLL-H-001855	135.063	156.416	1.15809	ANXA2	302
CLL-H-001854	125.124	192.461	1.53816	ANXA2	302
CLL-H-001861	202.888	161.376	0.795396	ANXA3	306
CLL-H-001857	183.593	270.834	1.47519	ANXA3	306
CLL-H-001864	135.063	136.574	1.01119	ANXA4	307
CLL-H-001863	190.609	283.731	1.48855	ANXA4	307
CLL-H-001867	140.91	232.474	1.6498	ANXA4	307
CLL-H-001870	172.484	86.3096	0.500393	ANXA5	308
CLL-H-001872	216.92	144.18	0.664669	ANXA5	308
CLL-H-001873	119.861	113.095	0.943551	ANXA5	308
CLL-H-001878	128.632	55.5556	0.431896	ANXA6	309
CLL-H-001877	248.493	270.172	1.08724	ANXA6	309
CLL-H-028338	149.392	78.4719	0.525274	ANXA7	310
CLL-H-028336	52.5208	29.8227	0.567826	ANXA7	310
CLL-H-028337	147.447	92.9668	0.630509	ANXA7	310
CLL-H-028339	98.2333	103.63	1.05493	ANXA7	310
CLL-H-028340	58.1619	77.4723	1.33201	ANXA7	310
CLL-H-028343	133.636	86.8023	0.649542	ANXA8	244
CLL-H-028342	64.9702	57.3128	0.882141	ANXA8	244
CLL-H-028341	91.036	84.1366	0.924212	ANXA8	244
CLL-H-028345	124.688	207.592	1.66489	ANXA8	244
CLL-H-001881	175.407	55.5556	0.316724	ANXA8L2	244
CLL-H-001879	164.298	187.831	1.14323	ANXA8L2	244
CLL-H-001880	116.938	191.469	1.63735	ANXA8L2	244
CLL-H-028349	128.773	143.782	1.11655	AOAH	313
CLL-H-028347	87.1456	111.793	1.28283	AOAH	313
CLL-H-028346	110.488	161.442	1.46117	AOAH	313
CLL-H-028348	185.573	283.899	1.52984	AOAH	313
CLL-H-028350	88.8963	165.441	1.86105	AOAH	313
CLL-H-001886	176.576	146.164	0.827767	AOC2	314
CLL-H-001891	141.495	83.0028	0.586613	AOC3	8639
CLL-H-001894	125.124	84.3255	0.673937	AOC3	8639
CLL-H-001890	122.785	205.357	1.6725	AOC3	8639
CLL-H-028352	50.1865	34.3211	0.68387	AOF2	23028
CLL-H-028354	72.1675	52.9811	0.734141	AOF2	23028
CLL-H-028351	45.518	34.6543	0.761331	AOF2	23028
CLL-H-028353	136.749	145.281	1.0624	AOF2	23028
CLL-H-028355	90.4525	96.2989	1.06464	AOF2	23028
CLL-H-001898	178.915	158.069	0.883486	AOX1	316
CLL-H-001900	218.089	350.86	1.60879	AOX1	316
CLL-H-028358	89.0908	95.9657	1.07717	AP1S2	8905
CLL-H-028360	122.743	145.948	1.18905	AP1S2	8905
CLL-H-028359	92.2032	125.788	1.36425	AP1S2	8905
CLL-H-028356	136.749	194.264	1.42059	AP1S2	8905
CLL-H-028357	92.5922	149.113	1.61043	AP1S2	8905
CLL-H-001903	235.045	260.252	1.10724	AP2A1	160
CLL-H-028362	104.847	36.9868	0.352769	AP2A2	161
CLL-H-028365	59.329	43.1512	0.727321	AP2A2	161
CLL-H-028361	156.784	188.099	1.19973	AP2A2	161
CLL-H-028364	77.0305	119.624	1.55294	AP2A2	161
CLL-H-028363	69.2496	113.459	1.63841	AP2A2	161
CLL-H-001909	136.818	180.225	1.31727	AP2B1	163
CLL-H-001911	233.291	326.389	1.39906	AP2B1	163
CLL-H-001914	202.303	148.148	0.73231	AP2M1	1173
CLL-H-001918	128.047	61.8387	0.482937	AP3B1	8546
CLL-H-001919	168.975	105.82	0.626246	AP3B1	8546
CLL-H-001917	173.068	225.199	1.30121	AP3B1	8546
CLL-H-028369	112.044	38.153	0.340517	AP3D1	8943
CLL-H-028367	88.8963	49.1491	0.552881	AP3D1	8943
CLL-H-028370	57.3838	33.488	0.58358	AP3D1	8943
CLL-H-028366	86.9511	59.8119	0.68788	AP3D1	8943
CLL-H-028368	71.1948	57.8127	0.812034	AP3D1	8943
CLL-H-001926	127.462	53.9022	0.422887	AP3M1	26985
CLL-H-001925	154.358	150.132	0.972624	AP3M1	26985
CLL-H-028373	182.461	103.963	0.569781	AP4M1	9179
CLL-H-028371	102.124	118.957	1.16484	AP4M1	9179
CLL-H-028372	59.9126	78.1387	1.30421	AP4M1	9179
CLL-H-028374	161.647	282.066	1.74495	AP4M1	9179
CLL-H-028375	50.5756	208.425	4.12107	AP4M1	9179
CLL-H-001929	125.708	121.363	0.96543	APAF1	317
CLL-H-001932	137.402	186.839	1.3598	APAF1	317
CLL-H-001944	137.402	114.087	0.830318	APBA2	321
CLL-H-001947	150.265	41.6667	0.277288	APBA3	9546
CLL-H-001948	132.725	103.175	0.777359	APBA3	9546
CLL-H-001951	135.063	57.5398	0.42602	APBB1	322
CLL-H-001954	166.052	151.786	0.914087	APBB1	322
CLL-H-028378	76.6414	73.9736	0.96519	APBB1IP	54518
CLL-H-028380	105.625	155.278	1.47008	APBB1IP	54518
CLL-H-028376	145.308	216.589	1.49056	APBB1IP	54518
CLL-H-028377	72.5565	120.79	1.66477	APBB1IP	54518
CLL-H-001959	156.697	191.138	1.21979	APBB2	323
CLL-H-001964	146.173	104.498	0.714891	APBB3	10307
CLL-H-001962	143.249	196.429	1.37124	APBB3	10307
CLL-H-001961	146.173	296.627	2.0293	APBB3	10307
CLL-H-001968	120.446	116.733	0.969171	APC	324
CLL-H-001967	141.495	272.156	1.92343	APC	324
CLL-H-001975	175.407	171.958	0.980336	APC2	10297
CLL-H-001971	116.938	162.037	1.38567	APC2	10297
CLL-H-028384	142.001	56.1466	0.395397	APCDD1	147495
CLL-H-028382	54.6605	38.8195	0.710192	APCDD1	147495
CLL-H-028381	87.1456	86.8023	0.996061	APCDD1	147495
CLL-H-028385	106.014	107.295	1.01208	APCDD1	147495
CLL-H-028383	68.6661	80.4712	1.17192	APCDD1	147495
CLL-H-028390	93.1758	29.6561	0.318281	APCDD1L	164284
CLL-H-028387	64.5811	27.4902	0.425669	APCDD1L	164284
CLL-H-028389	86.7566	67.4759	0.777761	APCDD1L	164284
CLL-H-028388	83.6442	99.7977	1.19312	APCDD1L	164284
CLL-H-028386	111.85	168.606	1.50744	APCDD1L	164284
CLL-H-001978	128.632	62.8308	0.488454	APCS	325
CLL-H-001977	142.08	132.275	0.930994	APCS	325
CLL-H-001980	206.98	266.204	1.28613	APCS	325
CLL-H-001976	187.686	284.061	1.5135	APCS	325
CLL-H-028392	71.9729	24.8245	0.344914	APEH	327
CLL-H-028394	164.954	66.4762	0.402998	APEH	327
CLL-H-028391	124.883	90.6343	0.725755	APEH	327
CLL-H-028393	233.62	206.26	0.882884	APEH	327
CLL-H-028395	63.414	58.6457	0.924807	APEH	327
CLL-H-001982	184.177	200.066	1.08627	APEX1	328
CLL-H-001997	192.363	173.611	0.902519	APH1A	51107
CLL-H-001995	116.938	216.27	1.84944	APH1A	51107
CLL-H-002002	160.79	120.04	0.746564	APH1B	83464
CLL-H-002003	224.521	324.075	1.4434	APH1B	83464
CLL-H-002006	152.604	85.6483	0.561245	API5	8539
CLL-H-002008	243.816	180.225	0.739185	API5	8539
CLL-H-028398	78.1976	51.6482	0.660483	APITD1	378708
CLL-H-028399	77.6141	92.8002	1.19566	APITD1	378708
CLL-H-028397	73.7236	130.62	1.77175	APITD1	378708
CLL-H-002011	120.446	128.968	1.07076	APLN	8862
CLL-H-002010	187.101	308.201	1.64725	APLN	8862
CLL-H-002013	117.523	208.003	1.7699	APLN	8862
CLL-H-028404	81.1154	106.962	1.31864	APLNR	187
CLL-H-028401	65.7482	95.4659	1.45199	APLNR	187
CLL-H-028405	43.3783	68.8087	1.58625	APLNR	187
CLL-H-028402	117.685	202.428	1.72007	APLNR	187
CLL-H-028403	100.762	179.103	1.77748	APLNR	187
CLL-H-002016	130.386	102.183	0.783694	APLP1	333
CLL-H-002015	175.407	246.363	1.40452	APLP1	333
CLL-H-002020	156.697	58.5318	0.373535	APLP2	334
CLL-H-002022	116.938	179.233	1.53272	APLP2	334
CLL-H-002032	136.233	117.725	0.864146	APOA2	336
CLL-H-002036	199.379	175.265	0.879052	APOA2	336
CLL-H-002039	194.702	67.1297	0.344782	APOA4	337
CLL-H-002038	244.401	260.252	1.06486	APOA4	337
CLL-H-002040	154.358	203.704	1.31968	APOA4	337
CLL-H-002046	169.56	197.421	1.16431	APOA5	116519
CLL-H-002050	181.254	64.8149	0.357592	APOB	338
CLL-H-002051	142.664	70.1059	0.491404	APOB	338
CLL-H-002054	121.616	121.693	1.00064	APOBEC1	339
CLL-H-002056	202.303	520.173	2.57126	APOBEC1	339
CLL-H-002061	140.326	166.667	1.18772	APOBEC2	10930
CLL-H-002067	237.384	296.627	1.24957	APOBEC3A	200315
CLL-H-002068	174.822	130.291	0.745278	APOBEC3B	9582
CLL-H-002078	263.695	266.535	1.01077	APOBEC3C	27350
CLL-H-002076	133.309	137.897	1.03441	APOBEC3C	27350
CLL-H-002074	189.44	226.521	1.19574	APOBEC3C	27350
CLL-H-002075	154.943	190.146	1.2272	APOBEC3C	27350
CLL-H-002079	141.495	243.056	1.71777	APOBEC3C	27350
CLL-H-002083	125.708	86.3096	0.686586	APOBEC3F	200316
CLL-H-002088	136.818	84.9869	0.62117	APOBEC3G	60489
CLL-H-002087	191.778	237.434	1.23807	APOBEC3G	60489
CLL-H-002085	160.79	199.736	1.24222	APOBEC3G	60489
CLL-H-028410	137.138	82.4705	0.60137	APOBEC3H	164668
CLL-H-028407	161.842	186.267	1.15092	APOBEC3H	164668
CLL-H-028409	174.486	260.574	1.49338	APOBEC3H	164668
CLL-H-028406	41.044	62.4777	1.52221	APOBEC3H	164668
CLL-H-028408	113.601	173.605	1.5282	APOBEC3H	164668
CLL-H-002092	128.632	39.3519	0.305927	APOBEC4	403314
CLL-H-002091	128.632	161.707	1.25713	APOBEC4	403314
CLL-H-002095	153.774	62.1694	0.404292	APOC1	341
CLL-H-002098	123.37	64.8149	0.525372	APOC1	341
CLL-H-002096	159.036	99.8679	0.627959	APOC1	341
CLL-H-002104	138.572	84.9869	0.613307	APOC2	344
CLL-H-002100	139.741	178.902	1.28024	APOC2	344
CLL-H-002105	261.357	345.239	1.32095	APOC2	344
CLL-H-002103	147.342	290.014	1.9683	APOC2	344
CLL-H-002106	184.177	105.82	0.574556	APOC3	345
CLL-H-028414	92.2032	75.9728	0.823972	APOC4	346
CLL-H-028412	125.855	118.624	0.942544	APOC4	346
CLL-H-028413	124.105	123.956	0.998799	APOC4	346
CLL-H-028415	42.9892	72.8073	1.69362	APOC4	346
CLL-H-028411	54.855	106.462	1.94079	APOC4	346
CLL-H-002119	174.238	214.617	1.23175	APOE	348
CLL-H-028419	86.9511	84.4698	0.971463	APOH	350
CLL-H-028420	155.617	162.609	1.04493	APOH	350
CLL-H-028417	100.179	109.294	1.09099	APOH	350
CLL-H-028421	71.7784	84.6364	1.17913	APOH	350
CLL-H-028422	104.653	45.4837	0.434617	APOL3	80833
CLL-H-028424	107.959	67.1427	0.621925	APOL3	80833
CLL-H-028426	72.5565	51.6482	0.711834	APOL3	80833
CLL-H-028423	98.6224	122.789	1.24505	APOL3	80833
CLL-H-028425	180.71	308.39	1.70654	APOL3	80833
CLL-H-028429	59.7181	21.9921	0.368266	APOM	55937
CLL-H-028430	104.263	98.6314	0.945982	APOM	55937
CLL-H-028427	171.373	184.101	1.07427	APOM	55937
CLL-H-028428	124.883	141.783	1.13533	APOM	55937
CLL-H-028431	55.2441	69.3086	1.25459	APOM	55937
CLL-H-002128	253.756	374.339	1.4752	APP	351
CLL-H-002135	125.124	39.0212	0.311861	APPBP2	10513
CLL-H-002134	173.068	80.6879	0.46622	APPBP2	10513
CLL-H-002137	260.187	146.826	0.564308	APPBP2	10513
CLL-H-002133	290.591	524.802	1.80598	APPBP2	10513
CLL-H-002141	119.861	44.3122	0.369695	APPL1	26060
CLL-H-002148	121.031	114.418	0.945363	APPL2	55198
CLL-H-002144	179.5	225.86	1.25827	APPL2	55198
CLL-H-002147	141.495	187.831	1.32747	APPL2	55198
CLL-H-028435	44.7399	11.4959	0.256949	APTX	54840
CLL-H-028433	132.469	53.1477	0.401208	APTX	54840
CLL-H-028436	141.028	148.28	1.05142	APTX	54840
CLL-H-028434	84.6168	140.117	1.65589	APTX	54840
CLL-H-028432	38.5152	84.1366	2.1845	APTX	54840
CLL-H-002157	153.774	23.4789	0.152685	AQP1	358
CLL-H-002154	136.233	116.733	0.856864	AQP1	358
CLL-H-028441	48.4358	26.1573	0.540041	AQP11	282679
CLL-H-028438	92.0086	79.305	0.86193	AQP11	282679
CLL-H-028440	69.4442	92.4669	1.33153	AQP11	282679
CLL-H-028437	106.792	154.112	1.4431	AQP11	282679
CLL-H-028439	58.1619	87.1355	1.49815	AQP11	282679
CLL-H-028444	131.107	63.1441	0.481621	AQP2	359
CLL-H-028446	77.225	44.1509	0.571717	AQP2	359
CLL-H-028442	113.406	123.956	1.09303	AQP2	359
CLL-H-028445	119.631	132.952	1.11136	AQP2	359
CLL-H-028443	68.6661	113.793	1.65719	AQP2	359
CLL-H-028448	107.765	51.315	0.476175	AQP3	360
CLL-H-028451	49.2139	30.8223	0.626293	AQP3	360
CLL-H-028447	87.1456	95.6325	1.09739	AQP3	360
CLL-H-028449	95.7045	108.295	1.13155	AQP3	360
CLL-H-028450	126.633	146.114	1.15384	AQP3	360
CLL-H-028454	81.8935	50.3153	0.6144	AQP4	361
CLL-H-028453	103.291	63.9771	0.619388	AQP4	361
CLL-H-028455	142.779	132.453	0.927678	AQP4	361
CLL-H-028452	92.2032	147.281	1.59735	AQP4	361
CLL-H-028461	80.7264	78.3053	0.970009	AQP5	362
CLL-H-028458	119.047	137.784	1.15739	AQP5	362
CLL-H-028459	176.042	230.251	1.30793	AQP5	362
CLL-H-028457	156.979	259.907	1.65568	AQP5	362
CLL-H-028460	60.8852	109.461	1.79782	AQP5	362
CLL-H-002162	118.692	115.08	0.969563	AQP7	364
CLL-H-002164	150.265	166.336	1.10695	AQP7	364
CLL-H-002166	138.572	24.4709	0.176594	AQR	9716
CLL-H-002165	121.031	243.387	2.01095	AQR	9716
CLL-H-002172	124.539	118.056	0.947942	AR	367
CLL-H-002171	126.878	152.778	1.20414	AR	367
CLL-H-002175	183.593	160.715	0.875386	ARAF	369
CLL-H-002180	126.293	161.376	1.27779	ARAF	369
CLL-H-002181	118.692	70.4366	0.59344	ARAP2	116984
CLL-H-002185	157.282	118.717	0.754806	ARAP2	116984
CLL-H-002189	183.008	231.151	1.26307	ARAP3	64411
CLL-H-002190	147.927	237.765	1.60732	ARAP3	64411
CLL-H-002198	249.078	260.582	1.04619	AREG	374
CLL-H-002200	175.992	193.122	1.09734	AREG	374
CLL-H-002199	236.215	346.561	1.46714	AREG	374
CLL-H-002205	153.189	134.59	0.87859	ARF1	375
CLL-H-002206	280.067	267.527	0.955226	ARF1	375
CLL-H-002209	145.003	158.069	1.09011	ARF3	377
CLL-H-002213	225.69	321.76	1.42567	ARF3	377
CLL-H-002212	246.155	360.45	1.46432	ARF3	377
CLL-H-002214	159.036	115.41	0.725687	ARF4	378
CLL-H-002216	260.187	206.349	0.793081	ARF4	378
CLL-H-002217	278.313	223.215	0.802029	ARF4	378
CLL-H-002219	218.089	206.019	0.944653	ARF4	378
CLL-H-002225	221.598	156.416	0.705854	ARF5	381
CLL-H-002230	197.041	200.397	1.01703	ARF6	382
CLL-H-002227	123.37	158.73	1.28662	ARF6	382
CLL-H-002231	271.881	389.551	1.4328	ARF6	382
CLL-H-002236	232.122	185.185	0.797794	ARFGAP1	55738
CLL-H-002245	175.407	68.4525	0.390249	ARFGEF2	10564
CLL-H-002247	205.811	319.445	1.55213	ARFGEF2	10564
CLL-H-028463	40.2659	11.3293	0.281361	ARFRP1	10139
CLL-H-028465	126.244	68.4755	0.542404	ARFRP1	10139
CLL-H-028466	62.0523	65.1434	1.04981	ARFRP1	10139
CLL-H-028464	55.2441	66.8094	1.20935	ARFRP1	10139
CLL-H-028462	78.1976	135.285	1.73004	ARFRP1	10139
CLL-H-002259	120.446	44.3122	0.367901	ARG1	383
CLL-H-002255	200.549	125	0.623291	ARG1	383
CLL-H-002264	132.725	105.159	0.792308	ARG2	384
CLL-H-002260	160.79	189.815	1.18052	ARG2	384
CLL-H-028469	46.8797	13.6618	0.291422	ARGLU1	55082
CLL-H-028470	69.4442	52.6478	0.758132	ARGLU1	55082
CLL-H-028471	128.579	125.955	0.979595	ARGLU1	55082
CLL-H-028468	111.655	122.29	1.09524	ARGLU1	55082
CLL-H-028467	76.0579	97.965	1.28803	ARGLU1	55082
CLL-H-002268	121.031	30.754	0.254101	ARHGAP1	392
CLL-H-002265	229.199	132.937	0.580007	ARHGAP1	392
CLL-H-028474	71.3894	14.6614	0.205373	ARHGAP10	79658
CLL-H-028473	92.0086	38.153	0.414668	ARHGAP10	79658
CLL-H-028475	180.127	77.4723	0.430099	ARHGAP10	79658
CLL-H-028472	88.7018	64.3103	0.725018	ARHGAP10	79658
CLL-H-028476	113.406	205.26	1.80996	ARHGAP10	79658
CLL-H-028479	74.1127	24.158	0.325964	ARHGAP11A	9824
CLL-H-028477	38.1262	13.6618	0.358331	ARHGAP11A	9824
CLL-H-028481	56.6057	36.487	0.64458	ARHGAP11A	9824
CLL-H-028478	103.291	81.9707	0.793591	ARHGAP11A	9824
CLL-H-028483	92.3977	65.9764	0.714048	ARHGAP17	55114
CLL-H-028485	57.5783	47.8162	0.830455	ARHGAP17	55114
CLL-H-028484	74.8908	77.3057	1.03225	ARHGAP17	55114
CLL-H-028486	72.5565	76.6393	1.05627	ARHGAP17	55114
CLL-H-028482	104.653	111.793	1.06823	ARHGAP17	55114
CLL-H-028487	85.5894	20.6593	0.241377	ARHGAP25	9938
CLL-H-028488	180.516	81.3043	0.450399	ARHGAP25	9938
CLL-H-028490	47.6578	39.3193	0.825034	ARHGAP25	9938
CLL-H-028489	93.3703	84.4698	0.904675	ARHGAP25	9938
CLL-H-028491	38.1262	36.3203	0.952635	ARHGAP25	9938
CLL-H-028495	125.272	36.6536	0.292592	ARHGAP26	23092
CLL-H-028492	57.9674	66.9761	1.15541	ARHGAP26	23092
CLL-H-028496	104.458	126.621	1.21218	ARHGAP26	23092
CLL-H-028494	91.4251	136.285	1.49067	ARHGAP26	23092
CLL-H-028493	114.962	181.768	1.58111	ARHGAP26	23092
CLL-H-028500	43.3783	27.6568	0.637572	ARHGAP29	9411
CLL-H-028498	86.3675	96.4655	1.11692	ARHGAP29	9411
CLL-H-028499	56.2167	71.4744	1.27141	ARHGAP29	9411
CLL-H-028497	38.3207	61.478	1.6043	ARHGAP29	9411
CLL-H-002275	145.003	264.22	1.82217	ARHGAP4	393
CLL-H-002282	207.565	159.722	0.769506	ARHGAP6	395
CLL-H-002284	180.085	248.016	1.37722	ARHGAP6	395
CLL-H-002285	154.943	225.86	1.4577	ARHGAP6	395
CLL-H-002288	187.686	135.252	0.720628	ARHGDIA	396
CLL-H-002287	156.697	159.722	1.01931	ARHGDIA	396
CLL-H-028506	127.412	74.1402	0.581895	ARHGDIG	398
CLL-H-028504	51.5482	34.8209	0.675502	ARHGDIG	398
CLL-H-028502	42.6002	31.822	0.746991	ARHGDIG	398
CLL-H-028503	113.99	123.622	1.08451	ARHGDIG	398
CLL-H-002296	244.985	180.225	0.735657	ARHGEF1	9138
CLL-H-002298	129.801	123.347	0.950274	ARHGEF1	9138
CLL-H-028507	81.31	60.4784	0.7438	ARHGEF10	9639
CLL-H-028508	54.077	42.818	0.791798	ARHGEF10	9639
CLL-H-028510	97.4552	92.3003	0.947105	ARHGEF10	9639
CLL-H-028511	72.5565	120.624	1.66248	ARHGEF10	9639
CLL-H-028509	136.36	252.576	1.85228	ARHGEF10	9639
CLL-H-002303	148.511	195.437	1.31597	ARHGEF11	9826
CLL-H-002307	125.124	120.04	0.959369	ARHGEF12	23365
CLL-H-002312	202.303	251.323	1.24231	ARHGEF2	9181
CLL-H-002313	171.314	255.953	1.49405	ARHGEF2	9181
CLL-H-002325	242.062	250.662	1.03553	ARHGEF5	7984
CLL-H-002333	121.616	185.185	1.52271	ARHGEF6	9459
CLL-H-002337	117.523	99.5372	0.846961	ARHGEF7	8874
CLL-H-002339	128.047	120.371	0.940048	ARHGEF7	8874
CLL-H-002338	170.145	173.942	1.02232	ARHGEF7	8874
CLL-H-002336	219.259	324.736	1.48106	ARHGEF7	8874
CLL-H-028513	57.5783	36.6536	0.636586	ARHGEF9	23229
CLL-H-028514	74.3072	62.4777	0.840802	ARHGEF9	23229
CLL-H-028515	176.431	160.443	0.909379	ARHGEF9	23229
CLL-H-028516	181.683	165.274	0.909685	ARHGEF9	23229
CLL-H-028512	88.7018	143.449	1.6172	ARHGEF9	23229
CLL-H-028521	78.9757	12.4955	0.15822	ARID3A	1820
CLL-H-028517	201.33	165.274	0.820913	ARID3A	1820
CLL-H-028519	64.3866	62.8109	0.975527	ARID3A	1820
CLL-H-028518	121.77	181.102	1.48724	ARID3A	1820
CLL-H-028520	113.211	216.756	1.91461	ARID3A	1820
CLL-H-028524	121.77	69.1419	0.567806	ARID4A	5926
CLL-H-028523	140.055	114.126	0.814862	ARID4A	5926
CLL-H-028522	80.9209	70.9746	0.877086	ARID4A	5926
CLL-H-028525	190.242	206.759	1.08682	ARID4A	5926
CLL-H-028526	52.1317	88.3018	1.69382	ARID4A	5926
CLL-H-028528	70.4168	50.482	0.716902	ARID4B	51742
CLL-H-028531	122.549	93.3	0.761331	ARID4B	51742
CLL-H-028529	93.5648	93.4666	0.99895	ARID4B	51742
CLL-H-028530	241.012	286.064	1.18693	ARID4B	51742
CLL-H-028527	73.1401	103.463	1.41459	ARID4B	51742
CLL-H-028532	54.855	11.8291	0.215643	ARL1	400
CLL-H-028533	51.9372	25.4909	0.490802	ARL1	400
CLL-H-028536	67.888	34.6543	0.510463	ARL1	400
CLL-H-028534	92.9812	57.6461	0.619975	ARL1	400
CLL-H-028535	70.0277	56.813	0.811293	ARL1	400
CLL-H-028539	43.3783	36.3203	0.837293	ARL11	115761
CLL-H-028540	84.0333	71.6411	0.852532	ARL11	115761
CLL-H-028541	136.943	131.286	0.958693	ARL11	115761
CLL-H-028537	125.077	141.949	1.13489	ARL11	115761
CLL-H-028538	74.1127	100.131	1.35106	ARL11	115761
CLL-H-028543	63.414	31.4887	0.496558	ARL13B	200894
CLL-H-028546	85.784	73.1405	0.852613	ARL13B	200894
CLL-H-028542	127.023	150.446	1.18441	ARL13B	200894
CLL-H-028544	48.6304	66.9761	1.37725	ARL13B	200894
CLL-H-028545	52.7153	85.3028	1.61818	ARL13B	200894
CLL-H-028551	171.568	159.443	0.929329	ARL4A	10124
CLL-H-028547	39.6824	38.9861	0.982453	ARL4A	10124
CLL-H-028550	157.757	265.405	1.68237	ARL4A	10124
CLL-H-028548	141.028	240.581	1.70591	ARL4A	10124
CLL-H-028549	169.623	300.059	1.76898	ARL4A	10124
CLL-H-028555	124.688	95.9657	0.769645	ARL4C	10123
CLL-H-028556	64.9702	50.8152	0.782131	ARL4C	10123
CLL-H-028554	144.724	175.937	1.21567	ARL4C	10123
CLL-H-028553	140.834	189.099	1.34271	ARL4C	10123
CLL-H-028552	140.444	234.416	1.6691	ARL4C	10123
CLL-H-002342	124.539	71.4287	0.573545	ARL4D	379
CLL-H-002343	295.853	299.273	1.01156	ARL4D	379
CLL-H-002340	256.679	277.117	1.07962	ARL4D	379
CLL-H-028558	141.223	45.9836	0.325611	ARL5B	221079
CLL-H-028561	58.551	31.9886	0.546337	ARL5B	221079
CLL-H-028557	87.5346	102.797	1.17435	ARL5B	221079
CLL-H-028559	75.0853	99.9643	1.33134	ARL5B	221079
CLL-H-028560	152.505	312.222	2.04729	ARL5B	221079
CLL-H-028566	90.2579	108.295	1.19983	ARL6	84100
CLL-H-028562	203.858	306.89	1.50541	ARL6	84100
CLL-H-028563	128.579	205.427	1.59767	ARL6	84100
CLL-H-028565	220.198	412.852	1.87491	ARL6	84100
CLL-H-028564	292.366	580.959	1.9871	ARL6	84100
CLL-H-028567	133.442	27.8234	0.208506	ARL6IP5	10550
CLL-H-028570	117.102	64.3103	0.549183	ARL6IP5	10550
CLL-H-028569	90.2579	96.7987	1.07247	ARL6IP5	10550
CLL-H-028568	205.804	259.407	1.26046	ARL6IP5	10550
CLL-H-028571	62.6359	157.944	2.52161	ARL6IP5	10550
CLL-H-028575	191.02	138.284	0.723923	ARL8A	127829
CLL-H-028574	71.9729	54.4805	0.756958	ARL8A	127829
CLL-H-028572	85.9785	72.4741	0.842933	ARL8A	127829
CLL-H-028573	136.165	189.765	1.39364	ARL8A	127829
CLL-H-028576	79.3647	121.956	1.53666	ARL8A	127829
CLL-H-028580	134.414	38.4862	0.286325	ARL8B	55207
CLL-H-028578	159.313	171.439	1.07611	ARL8B	55207
CLL-H-028577	156.979	181.935	1.15898	ARL8B	55207
CLL-H-028579	112.239	169.939	1.51409	ARL8B	55207
CLL-H-028581	319.015	548.804	1.72031	ARL8B	55207
CLL-H-028582	103.485	97.4652	0.941825	ARL9	132946
CLL-H-028585	140.834	215.09	1.52726	ARL9	132946
CLL-H-028584	81.1154	151.946	1.8732	ARL9	132946
CLL-H-028586	149.976	285.898	1.90629	ARL9	132946
CLL-H-028589	68.6661	16.9939	0.247486	ARMC1	55156
CLL-H-028590	39.0988	10.163	0.259932	ARMC1	55156
CLL-H-028591	68.8606	48.6493	0.706489	ARMC1	55156
CLL-H-028588	61.0797	48.4827	0.79376	ARMC1	55156
CLL-H-028587	118.269	107.628	0.910028	ARMC1	55156
CLL-H-028594	120.214	65.8098	0.547438	ARMC6	93436
CLL-H-028595	115.74	99.631	0.860816	ARMC6	93436
CLL-H-028593	57.3838	51.315	0.894241	ARMC6	93436
CLL-H-028596	122.743	130.12	1.0601	ARMC6	93436
CLL-H-028597	195.689	291.396	1.48908	ARMC6	93436
CLL-H-028592	76.6414	117.958	1.53909	ARMC6	93436
CLL-H-028598	40.4605	13.3286	0.329422	ARMC9	80210
CLL-H-028601	95.7045	53.6475	0.560553	ARMC9	80210
CLL-H-028600	99.2059	121.79	1.22765	ARMC9	80210
CLL-H-028602	57.5783	71.3078	1.23845	ARMC9	80210
CLL-H-028599	115.157	158.777	1.37879	ARMC9	80210
CLL-H-028605	90.0634	69.4752	0.771403	ARMCX1	51309
CLL-H-028607	95.3155	89.3014	0.936903	ARMCX1	51309
CLL-H-028603	107.181	102.297	0.954427	ARMCX1	51309
CLL-H-028606	199.968	194.597	0.973141	ARMCX1	51309
CLL-H-028604	122.159	166.274	1.36112	ARMCX1	51309
CLL-H-028608	131.886	208.759	1.58288	ARMCX1	51309
CLL-H-028610	93.7593	63.3107	0.675247	ARMCX2	9823
CLL-H-028609	120.992	114.459	0.946003	ARMCX2	9823
CLL-H-028612	94.5374	91.9671	0.972812	ARMCX2	9823
CLL-H-028613	118.075	143.116	1.21208	ARMCX2	9823
CLL-H-028617	115.157	109.294	0.949092	ARMCX3	51566
CLL-H-028615	150.365	142.949	0.950679	ARMCX3	51566
CLL-H-028614	241.401	287.73	1.19192	ARMCX3	51566
CLL-H-028616	189.853	256.742	1.35232	ARMCX3	51566
CLL-H-028618	96.2881	143.449	1.48979	ARMCX3	51566
CLL-H-002346	140.91	131.283	0.931679	ARNT	405
CLL-H-002349	252.586	682.871	2.70352	ARNT	405
CLL-H-002353	138.572	63.8228	0.460577	ARNT2	9915
CLL-H-002354	284.159	233.135	0.820438	ARNT2	9915
CLL-H-002352	261.941	576.059	2.19919	ARNT2	9915
CLL-H-002358	130.971	73.7435	0.563054	ARNTL	406
CLL-H-002356	172.484	190.476	1.10432	ARNTL	406
CLL-H-002357	211.073	299.604	1.41943	ARNTL	406
CLL-H-002366	260.772	217.593	0.834419	ARPC1A	10552
CLL-H-002363	133.309	247.686	1.85798	ARPC1A	10552
CLL-H-002370	143.834	81.3493	0.565579	ARPC1B	10095
CLL-H-002372	263.111	321.76	1.22291	ARPC1B	10095
CLL-H-002369	192.363	258.268	1.3426	ARPC1B	10095
CLL-H-002376	168.391	207.342	1.23131	ARPC2	10109
CLL-H-002373	124.539	167.659	1.34624	ARPC2	10109
CLL-H-002384	129.217	91.27	0.706333	ARPC3	10094
CLL-H-002383	201.133	247.355	1.2298	ARPC3	10094
CLL-H-002379	150.265	202.712	1.34903	ARPC3	10094
CLL-H-002382	117.523	203.373	1.7305	ARPC3	10094
CLL-H-002388	159.036	138.228	0.869161	ARPC4	10093
CLL-H-002395	129.801	66.4683	0.512078	ARPC5	10092
CLL-H-002392	132.14	190.476	1.44147	ARPC5	10092
CLL-H-002396	123.954	127.315	1.02711	ARPC5L	81873
CLL-H-002398	152.019	199.074	1.30953	ARPC5L	81873
CLL-H-002399	163.129	313.823	1.92378	ARPC5L	81873
CLL-H-002403	239.138	147.487	0.616743	ARRB1	408
CLL-H-002409	136.233	34.3916	0.252447	ARRB2	409
CLL-H-002407	162.544	79.6959	0.490304	ARRB2	409
CLL-H-028620	89.6744	20.9925	0.234097	ARRDC4	91947
CLL-H-028623	66.1373	23.325	0.352675	ARRDC4	91947
CLL-H-028619	131.107	76.9725	0.587095	ARRDC4	91947
CLL-H-028622	172.93	108.794	0.629126	ARRDC4	91947
CLL-H-028621	39.2933	49.9821	1.27203	ARRDC4	91947
CLL-H-002415	183.008	172.289	0.941426	ARSA	410
CLL-H-002414	116.938	126.984	1.08591	ARSA	410
CLL-H-002413	145.003	175.926	1.21326	ARSA	410
CLL-H-002419	239.723	140.212	0.584891	ARSB	411
CLL-H-002422	125.124	187.5	1.49852	ARSB	411
CLL-H-002430	122.2	155.424	1.27188	ARSE	415
CLL-H-002433	191.194	244.379	1.27817	ARSE	415
CLL-H-028626	57.9674	41.8184	0.721412	ARSF	416
CLL-H-028624	98.2333	73.6403	0.749647	ARSF	416
CLL-H-028627	85.3949	69.1419	0.809673	ARSF	416
CLL-H-028628	81.1154	107.128	1.32069	ARSF	416
CLL-H-028625	113.795	157.777	1.3865	ARSF	416
CLL-H-028633	206.971	45.9836	0.222174	ARSG	22901
CLL-H-028631	126.05	45.1505	0.358196	ARSG	22901
CLL-H-028629	154.061	78.9718	0.512601	ARSG	22901
CLL-H-028632	63.0249	94.2996	1.49623	ARSG	22901
CLL-H-028630	184.795	296.561	1.60481	ARSG	22901
CLL-H-028634	192.576	104.629	0.543313	ARSH	347527
CLL-H-028635	142.39	116.292	0.816715	ARSH	347527
CLL-H-028638	142.39	142.616	1.00159	ARSH	347527
CLL-H-028636	93.5648	149.78	1.60081	ARSH	347527
CLL-H-028642	151.532	85.8027	0.566234	ARSI	340075
CLL-H-028639	151.921	91.1341	0.599877	ARSI	340075
CLL-H-028640	74.8908	52.4812	0.700771	ARSI	340075
CLL-H-028641	213.974	217.589	1.0169	ARSI	340075
CLL-H-028643	67.888	122.456	1.8038	ARSI	340075
CLL-H-028647	66.1373	29.4895	0.445882	ARSJ	79642
CLL-H-028646	157.368	95.6325	0.6077	ARSJ	79642
CLL-H-028648	92.0086	67.9757	0.738797	ARSJ	79642
CLL-H-028645	73.5291	111.46	1.51586	ARSJ	79642
CLL-H-028644	97.6498	153.778	1.57479	ARSJ	79642
CLL-H-028653	64.3866	31.1555	0.483882	ARSK	153642
CLL-H-028649	149.782	150.446	1.00444	ARSK	153642
CLL-H-028652	66.5263	89.468	1.34485	ARSK	153642
CLL-H-028650	76.0579	116.125	1.5268	ARSK	153642
CLL-H-028651	52.5208	94.966	1.80816	ARSK	153642
CLL-H-028658	68.6661	71.3078	1.03847	ART4	420
CLL-H-028657	80.9209	93.3	1.15298	ART4	420
CLL-H-028655	150.949	208.259	1.37967	ART4	420
CLL-H-028654	90.2579	141.783	1.57086	ART4	420
CLL-H-028661	125.077	38.3196	0.306368	ARVCF	421
CLL-H-028664	121.77	85.3028	0.700522	ARVCF	421
CLL-H-028660	49.7975	36.9868	0.742744	ARVCF	421
CLL-H-028659	112.433	121.79	1.08322	ARVCF	421
CLL-H-028663	70.0277	76.6393	1.09441	ARVCF	421
CLL-H-028669	106.987	83.97	0.784863	ARX	170302
CLL-H-028668	172.93	150.28	0.869022	ARX	170302
CLL-H-028667	129.746	125.455	0.96693	ARX	170302
CLL-H-028665	44.5454	47.8162	1.07343	ARX	170302
CLL-H-028666	43.7673	57.4795	1.3133	ARX	170302
CLL-H-028674	121.965	38.4862	0.315552	AS3MT	57412
CLL-H-028670	153.866	67.3093	0.437453	AS3MT	57412
CLL-H-028672	39.0988	25.9907	0.664744	AS3MT	57412
CLL-H-028671	100.762	105.129	1.04334	AS3MT	57412
CLL-H-028673	227.201	409.187	1.80099	AS3MT	57412
CLL-H-002438	159.036	122.355	0.769353	ASAH1	427
CLL-H-002440	170.73	147.487	0.863863	ASAP1	50807
CLL-H-028675	110.099	56.3132	0.511477	ASB2	51676
CLL-H-028678	85.0059	47.9828	0.564465	ASB2	51676
CLL-H-028677	79.1702	65.9764	0.833349	ASB2	51676
CLL-H-028676	109.516	118.957	1.08622	ASB2	51676
CLL-H-028679	171.373	214.59	1.25218	ASB2	51676
CLL-H-002446	140.326	154.762	1.10288	ASCC3	10973
CLL-H-002445	140.91	210.318	1.49256	ASCC3	10973
CLL-H-028682	164.76	112.293	0.681558	ASCL1	429
CLL-H-028684	100.373	96.6321	0.96273	ASCL1	429
CLL-H-028683	129.94	159.443	1.22705	ASCL1	429
CLL-H-028681	148.614	191.931	1.29147	ASCL1	429
CLL-H-028680	104.847	146.947	1.40154	ASCL1	429
CLL-H-028688	80.1428	16.3275	0.20373	ASCL2	430
CLL-H-028687	83.0607	80.3046	0.966819	ASCL2	430
CLL-H-028686	50.1865	49.8155	0.992607	ASCL2	430
CLL-H-028685	87.3401	179.936	2.06017	ASCL2	430
CLL-H-028693	41.8221	7.49732	0.179267	ASCL3	56676
CLL-H-028692	58.3564	30.9889	0.531028	ASCL3	56676
CLL-H-028694	40.4605	33.9878	0.840026	ASCL3	56676
CLL-H-028695	50.1865	50.8152	1.01253	ASCL3	56676
CLL-H-028691	128.579	161.942	1.25948	ASCL3	56676
CLL-H-028696	42.0166	29.3228	0.697887	ASCL4	121549
CLL-H-028699	62.8304	57.4795	0.914835	ASCL4	121549
CLL-H-028698	55.4386	54.3139	0.979713	ASCL4	121549
CLL-H-028697	83.8387	87.9685	1.04926	ASCL4	121549
CLL-H-028700	60.3016	64.6436	1.072	ASCL4	121549
CLL-H-028703	107.959	51.6482	0.478404	ASF1B	55723
CLL-H-028704	74.8908	51.6482	0.689647	ASF1B	55723
CLL-H-028705	175.458	261.74	1.49175	ASF1B	55723
CLL-H-028702	82.8661	141.783	1.71098	ASF1B	55723
CLL-H-002450	305.793	326.72	1.06844	ASGR2	433
CLL-H-002451	164.298	261.574	1.59207	ASGR2	433
CLL-H-002456	272.466	267.196	0.98066	ASH1L	55870
CLL-H-002455	204.057	293.982	1.44069	ASH1L	55870
CLL-H-028709	57.1893	22.3254	0.390376	ASH2L	9070
CLL-H-028706	43.7673	17.3271	0.395892	ASH2L	9070
CLL-H-028708	210.472	233.583	1.10981	ASH2L	9070
CLL-H-028707	66.9154	82.9703	1.23993	ASH2L	9070
CLL-H-028710	121.965	200.762	1.64606	ASH2L	9070
CLL-H-002463	223.936	144.18	0.643844	ASIP	434
CLL-H-002460	132.725	264.881	1.99572	ASIP	434
CLL-H-002469	155.528	76.0583	0.489034	ASL	435
CLL-H-002467	154.358	116.072	0.751962	ASL	435
CLL-H-002470	149.096	126.323	0.847259	ASMT	438
CLL-H-002472	129.801	162.037	1.24835	ASMT	438
CLL-H-028715	98.0388	58.1459	0.59309	ASMTL	8623
CLL-H-028714	39.2933	24.4912	0.623293	ASMTL	8623
CLL-H-028711	70.2222	52.4812	0.747359	ASMTL	8623
CLL-H-028713	54.2715	55.147	1.01613	ASMTL	8623
CLL-H-028712	93.3703	134.119	1.43642	ASMTL	8623
CLL-H-002478	215.166	38.3598	0.17828	ASNA1	439
CLL-H-002480	138.572	46.9577	0.33887	ASNA1	439
CLL-H-002479	203.472	217.924	1.07102	ASNA1	439
CLL-H-002476	162.544	266.535	1.63977	ASNA1	439
CLL-H-002486	116.938	36.045	0.30824	ASNS	440
CLL-H-028718	228.757	189.765	0.82955	ASNSD1	54529
CLL-H-028716	70.4168	64.4769	0.915648	ASNSD1	54529
CLL-H-028720	43.3783	51.8148	1.19449	ASNSD1	54529
CLL-H-028717	73.1401	98.798	1.35081	ASNSD1	54529
CLL-H-028719	191.798	280.4	1.46195	ASNSD1	54529
CLL-H-002491	123.954	166.006	1.33925	ASPA	443
CLL-H-002495	184.177	216.932	1.17784	ASPH	444
CLL-H-028725	127.606	56.3132	0.441305	ASPM	259266
CLL-H-028723	113.601	74.64	0.657039	ASPM	259266
CLL-H-028722	110.294	99.4644	0.901815	ASPM	259266
CLL-H-028721	79.5593	88.1352	1.10779	ASPM	259266
CLL-H-028724	185.573	241.247	1.30001	ASPM	259266
CLL-H-028727	117.296	38.8195	0.330952	ASPN	54829
CLL-H-028730	76.2524	27.157	0.356146	ASPN	54829
CLL-H-028726	104.263	59.4787	0.570466	ASPN	54829
CLL-H-028729	123.716	105.629	0.853804	ASPN	54829
CLL-H-028728	199.774	324.551	1.62459	ASPN	54829
CLL-H-028734	67.888	61.1448	0.900672	ASPRV1	151516
CLL-H-028732	47.8523	56.9796	1.19074	ASPRV1	151516
CLL-H-028733	172.541	206.426	1.19639	ASPRV1	151516
CLL-H-028731	82.088	148.614	1.81042	ASPRV1	151516
CLL-H-028735	80.7264	152.112	1.88429	ASPRV1	151516
CLL-H-028738	41.8221	7.33071	0.175283	ASPSCR1	79058
CLL-H-028737	117.296	83.1369	0.708776	ASPSCR1	79058
CLL-H-028740	116.518	105.629	0.906543	ASPSCR1	79058
CLL-H-028736	125.077	152.279	1.21748	ASPSCR1	79058
CLL-H-028739	85.5894	109.294	1.27696	ASPSCR1	79058
CLL-H-002506	153.189	130.622	0.852685	ASS1	445
CLL-H-002507	301.7	273.149	0.905364	ASS1	445
CLL-H-002505	144.418	173.942	1.20443	ASS1	445
CLL-H-028743	84.0333	34.9875	0.416353	ASTL	431705
CLL-H-028742	71.1948	47.6496	0.669285	ASTL	431705
CLL-H-028744	86.173	67.9757	0.788828	ASTL	431705
CLL-H-028741	66.5263	83.6368	1.2572	ASTL	431705
CLL-H-028745	47.6578	73.4737	1.5417	ASTL	431705
CLL-H-028746	68.8606	54.9803	0.79843	ASTN1	460
CLL-H-028749	66.1373	64.4769	0.974896	ASTN1	460
CLL-H-028747	91.4251	105.796	1.15718	ASTN1	460
CLL-H-028748	86.3675	136.451	1.57989	ASTN1	460
CLL-H-028750	120.214	190.265	1.58272	ASTN1	460
CLL-H-028751	66.3318	8.49696	0.128098	ATAD1	84896
CLL-H-028753	150.171	104.796	0.697846	ATAD1	84896
CLL-H-028752	111.266	82.6371	0.742697	ATAD1	84896
CLL-H-028754	79.1702	66.8094	0.843871	ATAD1	84896
CLL-H-028755	81.699	128.621	1.57432	ATAD1	84896
CLL-H-028756	86.7566	31.1555	0.359114	ATAD2	29028
CLL-H-028759	131.886	80.9711	0.613949	ATAD2	29028
CLL-H-028758	84.6168	63.4773	0.750174	ATAD2	29028
CLL-H-028757	102.124	109.128	1.06858	ATAD2	29028
CLL-H-028760	166.705	291.063	1.74598	ATAD2	29028
CLL-H-028761	121.965	71.6411	0.587391	ATCAY	85300
CLL-H-028764	112.044	149.447	1.33382	ATCAY	85300
CLL-H-028765	158.535	221.921	1.39982	ATCAY	85300
CLL-H-028763	229.146	335.047	1.46215	ATCAY	85300
CLL-H-028762	131.107	192.598	1.46901	ATCAY	85300
CLL-H-002510	196.456	90.2779	0.459533	ATF1	466
[truncated: 32,703 more rows]
